# Supplementary material for: The functional diversity of protein lysine methylation
Source: Mol Syst Biol. 2014 Apr 8;10(4):724. doi: 10.1002/msb.134974 (PMC4023394; doi:10.1002/msb.134974)
Supplement: Supplementary file 1 — Supplementary Table S1 [file MSB-10-4-724-s02.xlsx]

## Sheet: Table S1
PROTEIN	UNIPROT ID	LYSINE	STATE	ORGANISM	KMT	KDM	EVIDENCE	EFFECTS	REFERENCES
HISTONES
Histone H1.0	P07305	12	1Me	Hs	?	?	viv; MS	?	Lu (2009) J. Proteom. Res.
		82	1Me	Hs	?	?	viv; MS	?	Lu (2009) J. Proteom. Res.
		102	1Me	Hs	?	?	viv; MS	?	Lu (2009) J. Proteom. Res.
		108	1Me	Hs	?	?	viv; MS	?	Lu (2009) J. Proteom. Res.
		155	1Me	Hs	?	?	viv; MS	?	Lu (2009) J. Proteom. Res.
Histone H1.1	P43275	22	1Me	Mm	?	?	viv; MS	?	Wisniewski (2007) MCP
		63	1Me, 2Me	Mm	?	?	viv; MS	?	Wisniewski (2007) MCP
		75	1Me, 2Me	Mm	?	?	viv; MS	?	Wisniewski (2007) MCP
		92	2Me	Mm	?	?	viv; MS	?	Wisniewski (2007) MCP
Histone H1.2	P16403, P15864	26	1Me	Mm	?	?	viv; MS	?	Wisniewski (2007) MCP
		34	1Me	Mm	?	?	viv; MS	?	Wisniewski (2007) MCP
		46	1Me, 2Me	Mm	?	?	viv; MS	?	Wisniewski (2007) MCP
		52	1Me	Hs	?	?	viv; MS	?	Lu (2009) J. Proteom. Res.
		63	1Me, 2Me	Mm	?	?	viv; MS	?	Wisniewski (2007) MCP
		64	1Me	Hs	?	?	viv; MS	?	Lu (2009) J. Proteom. Res.
		75	1Me, 2Me	Mm	?	?	viv; MS	?	Wisniewski (2007) MCP
		97	1Me	Hs	?	?	viv; MS	?	Lu (2009) J. Proteom. Res.
		106	1Me	Hs, Mm	?	?	viv; MS	?	Lu (2009) J. Proteom. Res. (Mm: Wisniewski (2007) MCP)
		168	1Me	Hs	?	?	viv; MS	?	Lu (2009) J. Proteom. Res.
		187	1Me, 2Me	Hs	G9a, GLP1	?	viv, vit; MS, RD	?	Weiss (2010) Epigenetics & Chromatin
Histone H1.3	P16402, P43277	17	1Me	Mm	?	?	viv; MS	?	Wisniewski (2007) MCP
		52	1Me	Hs	?	?	viv; MS	?	Wisniewski (2007) MCP
		34	1Me	Hs, Mm	?	?	viv; MS	?	Wisniewski (2007) MCP
		46	1Me, 2Me	Mm	?	?	viv; MS	?	Wisniewski (2007) MCP
		63	1Me, 2Me	Mm	?	?	viv; MS	?	Wisniewski (2007) MCP
		64	1Me	Hs	?	?	viv; MS	?	Lu (2009) J. Proteom. Res.
		75	1Me, 2Me	Mm	?	?	viv; MS	?	Wisniewski (2007) MCP
		97	1Me	Hs	?	?	viv; MS	?	Lu (2009) J. Proteom. Res.
		106	1Me	Hs, Mm	?	?	viv; MS	?	Lu (2009) J. Proteom. Res. (Mm: Wisniewski (2007) MCP)
		169	1Me	Hs	?	?	viv; MS	?	Wisniewski (2007) MCP
Histone H1.4	P10412	17	2Me	Mm	?	?	viv; MS	?	Wisniewski (2007) MCP
		26	1Me	Hs, Mm E. gracilis	EZH2/PRC3	?	vit; RD	Important for transcriptionnal repression; requires isoform EED1	Kuzmichev (2004) Mol. Cell
							viv; MS, AB	Recruits HP1 through its chromodomain; opposed by S27Pi (phosphorylation/methylation switch)	Pi: Garcia (2004) J. Proteom. Res. HP1: Daujat (2005) JBC
				Hs	G9a	JMJD2	viv, vit; AB, RD, MS	Promotes H1 deposition; required for retention on chromatin	Trojer (2009) JBC
			2Me	Hs	G9a	JMJD2	viv, vit; AB, RD, MS	Promotes H1 deposition; required for retention on chromatin; recruits Cbx3	Trojer (2009) JBC, Ruan (2012) PLoS One
		52	1Me	Hs	?	?	viv; MS	?	Lu (2009) J. Proteom. Res.
		63	1Me, 2Me	Mm	?	?	viv; MS	?	Wisniewski (2007) MCP
		64	1Me	Hs	?	?	viv; MS	?	Lu (2009) J. Proteom. Res.
		75	1Me, 2Me	Hs, Mm	?	?	viv; MS	?	Lu (2009) J. Proteom. Res. (Mm: Wisniewski (2007) MCP)
		97	1Me	Hs	?	?	viv; MS	?	Lu (2009) J. Proteom. Res.
		106	1Me	Hs, Mm	?	?	viv; MS	?	Lu (2009) J. Proteom. Res. (Mm: Wisniewski (2007) MCP)
		121	1Me	Hs	SET7/9	?	vit; RD	In vitro evidence only; necessitates ADP-ribosylation of H3	Kassner (2013) Epigenet. & Chromat.
		129	1Me	Hs	SET7/9	?	vit; RD	In vitro evidence only; necessitates ADP-ribosylation of H3	Kassner (2013) Epigenet. & Chromat.
		148	1Me	Hs	?	?	viv; MS	?	Lu (2009) J. Proteom. Res.
		159	1Me	Hs	SET7/9	?	vit; RD	In vitro evidence only; necessitates ADP-ribosylation of H3	Kassner (2013) Epigenet. & Chromat.
		171	1Me	Hs	SET7/9	?	vit; RD	In vitro evidence only; necessitates ADP-ribosylation of H3	Kassner (2013) Epigenet. & Chromat.
		177	1Me	Hs	SET7/9	?	vit; RD	In vitro evidence only; necessitates ADP-ribosylation of H3	Kassner (2013) Epigenet. & Chromat.
		192	1Me	Hs	SET7/9	?	vit; RD	In vitro evidence only; necessitates ADP-ribosylation of H3	Kassner (2013) Epigenet. & Chromat.
Histone H1.5	P16401, P43276	27	1Me	Hs	?	?	viv; MS	?	Lu (2009) J. Proteom. Res.
		34	1Me	Mm	?	?	viv; MS	?	Wisniewski (2007) MCP
		75	1Me	Mm	?	?	viv; MS	?	Wisniewski (2007) MCP
		168	1Me	Hs	?	?	viv; MS	?	Wisniewski (2007) MCP
		169	1Me	Hs	?	?	viv; MS	?	Wisniewski (2007) MCP
Histone H1.11L	P08287	56	2Me	Gg	?	?	viv; MS	?	Snijders (2008) J. Proteome Res.
Histone H1t2	Q75WM6	183	2Me	Hs	?	?	viv; MS*	?	Jufvas (2011) PloS One
Histone osH1	Q8IZA3	198	1Me	Hs	?	?	viv; MS*	?	Jufvas (2011) PloS One
Histone H2A	P0C0S9	99	2/3Me	Bt	?	?	viv; MS	?	Zhang (2003) Chromosoma
		125/127?	1Me	Bt	?	?	viv; MS	?	Zhang (2003) Chromosoma
Histone H2A.Z	P0C0S5	6	1Me	Hs	?	?	viv; MS*	?	Jufvas (2011) PloS One
			3Me?	Hs	?	?	viv; MS*	?	Jufvas (2011) PloS One
		7	1Me	Hs	SETD6	?	viv, vit; AB, RD, MS*	Maintenance of ESC renewal	Binda (2013) Epigenetics, Jufvas (2011) PloS One
		8	1Me	Hs	?	?	viv; MS*	?	Jufvas (2011) PloS One
		11	1Me	Hs	?	?	viv; MS*	?	Jufvas (2011) PloS One
			3Me?	Hs	?	?	viv; MS*	?	Jufvas (2011) PloS One
		13	1Me	Hs	?	?	viv; MS*	?	Jufvas (2011) PloS One
			2Me	Hs	?	?	viv; MS*	?	Jufvas (2011) PloS One
		15	1Me	Hs	?	?	viv; MS*	?	Jufvas (2011) PloS One
			2Me	Hs	?	?	viv; MS*	?	Jufvas (2011) PloS One
MacroH2A1.2	O75367	17	1Me	Hs	?	?	viv; MS	?	Chu (2006) MCP
		122	1Me	Hs	?	?	viv; MS	?	Chu (2006) MCP
		238	2Me	Hs	?	?	viv; MS	?	Chu (2006) MCP
Histone H2B	P62807	3	1/2/3Me	Nc, Tt	?	?	viv; MS	?	Medzihradszky (2004) MCP, Xiong (2010) Biochemistry
		4	1/2/3Me	Tt	?	?	viv; MS	?	Medzihradszky (2004) MCP
		5	1Me	Sc	?	?	viv; AB	Associated with active promoters downstream of transcription start sites	Barski (2007) Cell
		8	1Me	Nc	?	?	viv; MS	?	Anderson (2010) Biochemistry
		23	2Me	Bt	?	?	viv; MS	?	Zhang (2003) Chromosoma
		37	2Me	Sc (Hs,Gg )	?	?	viv; AB	?	Gardner (2011) PloS One
		43	1Me	Bt	?	?	viv; MS	?	Zhang (2003) Chromosoma
		54	2Me	Nc	?	?	viv; MS	?	Anderson (2010) Biochemistry
		57	2/3Me	Nc	?	?	viv; MS	?	Anderson (2010) Biochemistry
		90	2Me	Nc	?	?	viv; MS	?	Anderson (2010) Biochemistry
		97	2/3Me	Nc	?	?	viv; MS	?	Anderson (2010) Biochemistry
		111	2/3Me	Tt	?	?	viv; MS	?	Medzihradszky (2004) MCP
		119	1/2Me	Nc	?	?	viv; MS	?	Anderson (2010) Biochemistry
		127	1/2Me	Nc	?	?	viv; MS	?	Anderson (2010) Biochemistry
		137	1Me	Nc	?	?	viv; MS	?	Anderson (2010) Biochemistry
Histone H2B.d	P58876	125	3Me	Hs	?	?	viv; MS*	?	Jufvas (2011) PloS One
		126	3Me	Hs	?	?	viv; MS*	?	Jufvas (2011) PloS One
Histone H2B.e	Q16778	11	1Me	Hs	?	?	viv; MS*	?	Jufvas (2011) PloS One
		12	1Me	Hs	?	?	viv; MS*	?	Jufvas (2011) PloS One
		16	2Me	Hs	?	?	viv; MS*	?	Jufvas (2011) PloS One
		29	1Me	Hs	?	?	viv; MS*	?	Jufvas (2011) PloS One
Histone tsH2B	Q96A08	86	3Me?	Hs	?	?	viv; MS*	?	Jufvas (2011) PloS One
		93	1Me	Hs	?	?	viv; MS*	?	Jufvas (2011) PloS One
Histone H3		4	1Me	See Ruthenburg (2007) Mol. Cell, Shilatifard (2008) Curr. Opin. Cell Biol., Eissenberg (2010) Dev. Biol., Malik (2010) FEBS J.
			2Me
			3Me
		9	1Me	See Stancheva (2005) Biochem. Cell Biol., Shinkai (2007) Chromatin & Disease, Krishnan (2011) ChemBioChem
			2Me
			3Me
		18	1Me	Hs	?	?	viv; MS	?	Hake (2005) JBC
		23	1Me	Bt	?	?	viv, vit; MS, AB	Binds HP1b in vivo to dense heterochromatin	Zhang (2003) Chromosoma (HP1: Liu (2010) J. Proteome Res.)
			2Me	Hs, Mm	?	?	viv, vit; MS, AB	?	Liu (2010) J. Proteome Res.
			3Me	Gg	?	?	viv; MS*	Observed in H3.1 of avian eye	Thomas (2005) J. Proteome Res.
		27	1Me	See Cao (2004) Curr. Opin. Genet. Dev. Jacob (2011) Epigenetics, Margueron (2011) Nature, Zheng (2011) Curr. Opin. Plant Biol., O'Meara (2012) Chromosoma, Yoo (2012) Int. J. Biol. Sci.
			2Me
			3Me
		36	1Me	See Wagner (2012) Nature Rev. Mol. Cell Biol.
			2Me
			3Me
		42	1Me	Sc	?	?	viv, vit; MS, AB	Unique to Sc since not a K in other eukaryotes	Hyland (2011) Genes Dev.
							viv, vit; MS, AB	May prevent erroneous transcription	Hyland (2011) Genes Dev.
			2Me	Sc	?	?	viv, vit; MS, AB	Unique to Sc since not a K in other eukaryotes	Hyland (2011) Genes Dev.
							viv, vit; MS, AB	Enriched at 5' end of genes	Hyland (2011) Genes Dev.
							viv, vit; MS, AB	Higher levels dependant on Ctr9, Hpr1 & Rtf1 components of PAF1 cplx	Hyland (2011) Genes Dev.
							viv, vit; MS, AB	Deletion of PAF1 complex components Ccr4, Paf1 & Spt13 causes elevated levels	Hyland (2011) Genes Dev.
							viv, vit; MS, AB	May prevent erroneous transcription	Hyland (2011) Genes Dev.
		56	1Me	Hs	G9a	?	viv, vit; MS, AB, RD	Recruits PCNA in G1 at enriched spots different of transcribed regions or heterochromatin	Yu (2012) Mol. Cell
		64	1Me	Hs	?	?	viv; MS	Enriched in H3.1 relatively to H3.2 and H3.3	Hake (2005) JBC
			3Me	Mm	?	?	viv; AB*	Enriched at pericentric heterochromatin, appears during oocyte growth until mitosis	Daujat (2009) NSMB
		79	1Me	See Nguyen (2011) Gen. Dev.
			2Me
			3Me
		122	1Me	Hs	?	?	viv; MS	?	Hake (2005) JBC
Histone H4		5	2Me	Hs	?	?	viv; MS*	?	Jufvas (2011) PloS One
				Sc	SET5	?	viv, vit; AB, RD
		7	1Me	Hs	?	?	viv; MS*	?	Jufvas (2011) PloS One
		8		Sc	SET5	?	viv, vit; AB, RD
		12	1Me	Bt	?	?	viv; MS	?	Zhang (2003) Chromosoma
				Sc	SET5	?	viv, vit; AB, RD
		15	2Me	Hs	?	?	viv; MS*	?	Jufvas (2011) PloS One
		20	1Me	See Balakrishnan (2010) Crit. Rev. Biochem. Mol. Biol., Jorgensen (2013) Nucl. Ac. Res.
			2Me
			3Me
		31	2Me	Bt	?	?	viv; MS	?	Zhang (2003) Chromosoma
		44	?	?	NSD2	?	vit; RD	In vitro evidence only and on octamer (NSD2 specificity changes for H3K36 in nucleosomes)	Li (2009) JBC
		59	2Me	Bt/Sc?	?	?	viv; MS	Silent chromatin formation in yeast?	Zhang (2003) Chromosoma
Histone H5	P02259	12	1Me	Gg	?	?	viv; MS	?	Wisniewski (2007) MCP, Snijders (2008) J. Proteome Res.
TRANSCRIPTION
p53	P04637	370	1Me	Hs	SMYD2	LSD1	viv, vit; AB, RD, MS	Represses p53 activity; prevents methylation of K372	Huang (2007) Nature
			2Me	Hs	?	LSD1		Prevents 53BP1 binding (represses p53 activity)	Huang (2006) Nature (LSD1 : Huang (2007) Nature)
								Recruits PHF20 with K382Me2 and inhibits p53Ub after DNA damage	Cui (2012) NSMB
		372	1Me	Hs	SET7/9	LSD1	viv, vit; AB, RD	Stabilizes p53	Chuikov (2004) Nature (LSD1 : Huang (2007) Nature)
								Inhibits methylation at K370 by SMYD2	Huang (2007) Nature
								Promotes acetylation of p53 (K373, K382)	Ivanov (2007) Mol Cell. Bio.
								Inhibited by HPV E6; protects p53 from E6-mediated degradation	Hsu (2011) Oncogene
								In contrast, deletion of SET7/9 in mice does not impairs p53 function, anti-oncogenic activity, transcriptional activity or its acetylation	Campaner (2011) Mol. Cell, Lehnertz (2011) Mol. Cell
		373	2Me	Hs	G9a (Glp)	?	viv, vit; AB, RD	Inhibits apoptotic activity	Huang (2010) JBC
								Stimulated by recruitment of MDM2; correlates with H3K9Me3 at p21 promoter	Chen (2010) EMBO J.
		382	1Me	Hs	SET8	?	viv, vit; AB, MS	Suppresses transcription activation of highly responsive target genes	Shi (2007) Mol. Cell
								Recruits L3MBTL1 through MBT repeats	West (2010) JBC
		382	2Me	Hs	?	?	viv; AB, MS	Corelates with DNA damage, facilitate 53BP association	Kachirskaia (2008) JBC
								Recruits PHF20 with K382Me2 and inhibits p53Ub after DNA damage	Cui (2012) NSMB
		386	1/2Me	Hs	?	?	viv; MS	?	Kachirskaia (2008) JBC
53BP1	Q12888	135	1Me	Hs	?	?	viv; MS*	?	Jung (2008) Anal. Chem.
		1175	1Me	Hs	?	?	viv; MS*	?	Jung (2008) Anal. Chem.
		1626	1Me	Hs	?	?	viv; MS*	?	Jung (2008) Anal. Chem.
pRb	P06400	810	1Me	Hs	SET7/9	?	viv, vit; RD, MS	Elicited by DNA damage; cell cyle arrest, impairs Cdk binding and Pi of Rb	Carr (2010) EMBO J
		810	1Me	Hs	SMYD2	?	viv, wit; AB, RD, MS	Enhances Pi of S807/S811; promotes cell cycle progression through E2F activity	Cho (2012) Neoplasia
		860	1Me	Hs	SMYD2	?	viv; AB, RD, MS	L3MBTL1 binding (repressor of target genes)	Saddic (2010) JBC
		873	1Me	Hs	SET7/9	?	viv; AB, RD	Required for cell cycle arrest and transcriptional repression; recruits HP1 to pRb	Munro (2010) Oncogene
E2F1	Q01094	185	1Me	Hs	SET7/9	LSD1	viv, vit; RD	Decreases stability (increases ubiquitination) and impairs PCAF-Ac and CHK2/ATM-Pi (activating modifications)	Kontaki (2010) Mol. Cell
								Prevents NEDDylation of E2F1, protecting its activity	Loftus (2012) EMBO rep.
								Inhibited by TMCG/DIPY which reduces RASSF1A expression	Montenegro (2012) PLoS One
								Levels correlate with DNA damage; increases DNA binding	Xie (2011) J. Recept. Signal Transduct. Res.
NF-kB (p65, RelA)	Q04206	37	1Me	Hs	SET7/9	?	viv, vit; AB, RD, MS	Regulates p65 promoter binding, necessary for certain target genes	Ea (2009) PNAS
		218/221	1Me/2Me	Hs	NSD1	FBXL11	viv; AB, MS	Activation of NF-kB; K221 recruits PHF20 which prevents PP2A recruitment and protects Pi and Ac of p65	Lu (2010) PNAS, PHF20: Zhang (2013) Nature Comm.
		310	1Me	Hs	SETD6	?	viv, vit; AB, RD, MS	Recognized by ankyrin repeat domain of GLP which is recruited to RelA target genes and upregulates H3K9Me2 levels and downregulates their expression (GLP association inhibited in turn by S311Pi by PKC-z, which then allows expression of target genes)	Levy (2010) Nat. Immunol., Chang (2011) Nucl. Ac. Res.
		314/315	1Me	Hs	SET7/9	?	viv, vit; AB*, RD, MS	Stimulated by TNF-a; induces degradation of promoter-associated RelA (proteasome); stimulated by berberine and leads to ROS production	Yang (2009) EMBO J. (Berberine: Hu (2012) Acta Pharm. Sin.)
							viv, vit; AB, RD	Inhibited by K310Ac (which is opposed by SIRT1)	Yang (2010) Mol. Cell. Biol.
TAF6	P49848	537	1Me	Hs	?	?	viv; MS	?	Bremang (2013) Mol. BioSyst.
TAF7	Q15545	5	1Me	Hs	SET7/9	?	vit; RD	In vitro evidence only	Couture (2006) NSMB
TAF10	Q12962	189	1Me	Hs	SET7/9	?	viv, vit; AB*, RD	Potentiates transcription of certain TAF10-dependent genes	Kouskouti (2004) Mol. Cell
TAF15	Q86X94	192	1/3Me	Hs	?	?	viv; MS*	?	Bremang (2013) Mol. BioSyst.
		210	1/2Me	Hs	?	?	viv; MS*	?	Bremang (2013) Mol. BioSyst.
		576	1/3Me	Hs	?	?	viv; MS*	?	Bremang (2013) Mol. BioSyst.
Yap	P46938	494	1Me	Mm	SET7/9	?	viv; MS	Promotes cytoplasmic retention, allows Hippo pathway regulation	Oudhoff (2013) Dev. Cell
Sp1	P08047	?	?	Hs	?	LSD1?	viv; AB*	Levels upregulated by H2O2; lowers expression of Sp1 target genes; recruits Suv39H1 & HDAC1 to Sp1 and repress CyclinB1 expression	Chuang (2011) Free Rad. Biol. Med.
STAT3	P40763	140	2Me	Hs	SET7/9	LSD1	viv; MS, AB	Y705Pi dependent; activates or inhibits activation of certain target genes subsets	Yang (2010) PNAS
		180	?	Hs	EZH2	?	viv; MS, AB*	Stimulates EZH2 S21Pi by AKT signaling ; Increases STAT3 Y705Pi and its activation and signaling and tumor growth and glioblastoma	Kim (2013) Cancer Cell
FOXO3	O43524	270	1Me	Hs	SET7/9	?	viv, vit; MS, RD, AB	Inhibits FOXO3 transactivation and stress-induced neuronal apoptosis by lowering DNA binding	Xie (2012) EMBO rep.
		271	1Me	Hs	SET7/9	?	viv, vit; MS, RD	Lowers FOXO3 stability and activates transcriptional activity	Calnan (2012) Aging
MYPT1	O14974	442	1Me	Hs	SET7/9	LSD1	viv, vit; MS, RD	Cell cyle progression, protects E2F activity, RB1 PiS and MYPT1 levels	Cho (2010) Cancer Res.
MEF2D	Q63943	267	1/2Me	Mm	G9a	LSD1	viv; MS, AB	Disappeear during muscle cells differentiation; present on MEF2D at promoter sites; lowers association to chromatin and transcriptional activity on differentiation markers	Choi (2013) Nucl. Ac. Res.
GATA4	P43694, Q08369	299	1Me	Hs, Mm	EZH2 (PRC2)	?	viv, vit; MS, AB*, RD	Requires SUZ12 and EED, occurs in fetal hearts, prevents GATA4 C-terminal AcK by p300; limits GATA4 mediated recruitment of p300 to chromatin which represses these target genes expression	He (2012) Genes Dev.
MTA1	Q13330	532	2Me	Hs	G9a	LSD1	viv, vit; MS, AB*, RD	Necessary for NuRD complex assembly (through CHD4 binding), ATP binding and chromatin remodelling, inhibits binding of MTA1 to H3K9Me2 and H3K9Ac; demethylation by LSD1 necessary for association to the NURF complex and coactivator role	Nair (2013) Mol. Cell
Reptin (Ruvbl2)	Q9Y230	67	1Me	Hs	G9a	?	viv; MS, AB*	Negatively regulates hypoxia-responsive genes	Lee (2010) Mol. Cell
		412	1Me	Sc	?	?	viv; MS*	?	Pang (2010) BMC Genomics
C/EBPb	Q05826, P28033, P21272	20	2Me	Gg	?	?	viv; AB*, RD	?	Leutz (2011) Transcription
		39	?	Mm, Rn	G9a	?	viv, vit; RD	Inhibition of transactivation potential	Pless (2008) JBC
		99	1Me	Gg	?	?	viv; AB*, RD	?	Leutz (2011) Transcription
		102	1Me	Rn	?	?	viv; AB*, RD	?	Leutz (2011) Transcription
		134	1Me	Rn	?	?	viv; AB*, RD	?	Leutz (2011) Transcription
		145	1Me	Rn	?	?	viv; AB*, RD	?	Leutz (2011) Transcription
		212	1Me	Rn	?	?	viv; AB*, RD	?	Leutz (2011) Transcription
		276	2Me/3Me	Gg	?	?	viv; AB*, RD	?	Leutz (2011) Transcription
		285	3Me	Gg	?	?	viv; AB*, RD	?	Leutz (2011) Transcription
		267	1Me/3Me	Rn, Gg	?	?	viv; AB*, RD	?	Leutz (2011) Transcription
		299	2Me	Gg	?	?	viv; AB*, RD	?	Leutz (2011) Transcription
		315	1Me/2Me	Rn, Gg	?	?	viv; AB*, RD	?	Leutz (2011) Transcription
ARID5B	Q14865	336	2Me	Hs	?	PHF2	viv; MS, AB	Demethylation of ARID5B necessary for binding to target promoters	Baba (2011) Nat. Cell. Biol.
MyoD	P15172	104	1Me/2Me	Hs	G9a	?	viv; AB*, MS	Lowers troponin levels; Inhibits muscle cell differentiation; increased by and recruits Sharp1 to MyoD, inhibiting myogenesis	Ling (2012) PNAS; Sharp1: Ling (2012) Mol. Biol. Cell
p63	Q9H3D4	?	?	Hs	?	JMJD3	viv; AB*	In TA domain; demethylation during neural differentiation stabilizes p63 and allows translocation to the nucleus	Fonseca (2012) PLoS One
NHP2L1	P55769	33	1Me	Hs	?	?	viv; MS	?	Moore (2013) Mol. Cell
RBM25	P49756	97	1Me	Hs	?	?	viv; MS	?	Moore (2013) Mol. Cell
GTF2i	P78347	219	1Me	Hs	?	?	viv; MS	?	Moore (2013) Mol. Cell
DDX1	Q92499	234	1Me	Hs	?	?	viv; MS	?	Moore (2013) Mol. Cell
DDX5	P17844	340	1Me	Hs	?	?	viv; MS*	?	Bremang (2013) Mol. BioSyst.
DHX15	O43143	18	2/3Me	Hs	?	?	viv; MS	Interacts with HP1b chromodomain	Liu (2013) Mol. Cell
DDX46	Q7L014	113	3Me	Hs	?	?	viv; MS	Interacts with HP1b chromodomain	Liu (2013) Mol. Cell
		389	3Me	Hs	?	?	viv; MS	Interacts with HP1b chromodomain	Liu (2013) Mol. Cell
HNRPM	Q6P2D7	651	2/3Me	Hs	?	?	viv; MS	Interacts with HP1b chromodomain; 2Me upregulated and 3Me downregulated in DNA damage response	Liu (2013) Mol. Cell
MAGOH	P61326	14	3Me	Hs	?	?	viv; MS	Interacts with HP1b chromodomain	Liu (2013) Mol. Cell
SAP155	O75533	290	2/3Me	Hs	?	?	viv; MS	Interacts with HP1b chromodomain; upregulated in DNA damage response	Liu (2013) Mol. Cell
CBF-A	P67809	92	3Me	Hs	?	?	viv; MS	Interacts with HP1b chromodomain	Liu (2013) Mol. Cell
RHA	Q08211	120	2Me	Hs	?	?	viv; MS	Interacts with HP1b chromodomain	Liu (2013) Mol. Cell
SRp55	Q13247	242	3mE	Hs	?	?	viv; MS	Interacts with HP1b chromodomain	Liu (2013) Mol. Cell
SRm160	Q8IYB3	425	2Me	Hs	?	?	viv; MS	Interacts with HP1b chromodomain	Liu (2013) Mol. Cell
SRm300	Q9UQ35	239	2Me	Hs	?	?	viv; MS	Interacts with HP1b chromodomain	Liu (2013) Mol. Cell
Trap150	Q9Y2W1	756	3Me	Hs	?	?	viv; MS	Interacts with HP1b chromodomain	Liu (2013) Mol. Cell
NUMA1	Q3SYK8	1803	2/3Me	Hs	?	?	viv; MS	Interacts with HP1b chromodomain	Liu (2013) Mol. Cell
G3BP1	Q13283	271	1Me	Hs	?	?	viv; MS*	?	Bremang (2013) Mol. BioSyst.
HCFC1	P51610	511	1Me	Hs	?	?	viv; MS*	?	Bremang (2013) Mol. BioSyst.
		558	1Me	Hs	?	?	viv; MS*	?	Bremang (2013) Mol. BioSyst.
ILF3	Q12906	613	1Me	Hs	?	?	viv; MS*	?	Bremang (2013) Mol. BioSyst.
PABPC4	Q13310	524	1Me	Hs	?	?	viv; MS*	?	Bremang (2013) Mol. BioSyst.
PRPF8	Q6P2Q9	1425	3Me	Hs	?	?	viv; MS*	?	Bremang (2013) Mol. BioSyst.
		1516	3Me	Hs	?	?	viv; MS*	?	Bremang (2013) Mol. BioSyst.
		1517	3Me	Hs	?	?	viv; MS*	?	Bremang (2013) Mol. BioSyst.
RBM22	Q9NW64	185	1Me	Hs	?	?	viv; MS*	?	Bremang (2013) Mol. BioSyst.
RBM27	Q9P2N5	945	1Me	Hs	?	?	viv; MS*	?	Bremang (2013) Mol. BioSyst.
RBM39	Q14498	111	1Me	Hs	?	?	viv; MS*	?	Bremang (2013) Mol. BioSyst.
SMD3	P62318	99	1Me	Hs	?	?	viv; MS*	?	Bremang (2013) Mol. BioSyst.
SRP14	P37108	107	1Me	Hs	?	?	viv; MS*	?	Bremang (2013) Mol. BioSyst.
SRRM2	Q9UQ35	1588	1Me	Hs	?	?	viv; MS*	?	Bremang (2013) Mol. BioSyst.
U2AF1	Q8WU68	39	1Me	Hs	?	?	viv; MS*	?	Bremang (2013) Mol. BioSyst.
U2AF2	P26368	195	1Me	Hs	?	?	viv; MS*	?	Bremang (2013) Mol. BioSyst.
ZNF326	Q5BKZ1	238	1Me	Hs	?	?	viv; MS*	?	Bremang (2013) Mol. BioSyst.
		364	2Me	Hs	?	?	viv; MS*	?	Bremang (2013) Mol. BioSyst.
GTF2i	Q9UHL9	219	1Me	Hs	?	?	viv; MS	?	Moore (2013) Mol. Cell
WIZ	O95785	305	3Me	Hs	G9a	?	vit; RD	Recruits HP1 to WIZ in vitro	Rathert (2008) Nat. Chem. Biol.
CyAbrB	Q1HGM1	17/19?	1Me	A. ovalisporum	?	?	viv; MS	?	Shalev-Malul (2007) Envir. Microbiol.
TFIID5	D3ZH66	285	1Me	Rn	?	?	viv; MS*	Affected in Experimental Autoimmune Encephalomyelitis?	Grant (2007) J Proteome Res.
Interferon regulatory factor 1	P10914	126/134	1Me/2Me?	Hs	SET7/9	?	viv, vit; RD, MS	?	Dhayalan (2011) Chem. & Biol.
Msx2-interacting protein	Q96T58	2076	2Me	Hs	SET7/9	?	vit; RD	?	Dhayalan (2011) Chem. & Biol.
Sin3b	Q62141	386	1Me	Mm	?	?	viv; MS	?	Le Guezennec (2006) Nucl. Acids Res.
AML1	Q01196	?	?	Hs	?	?	viv; AB*	Suggested by a band in a pan-MeK immunoblot	Chakraborty (2003) Oncogene
Pdx1	P52945	?	?	Hs	SET7/9	?	vit; RD	No obvious effect; interaction with Pdx recruits SET7/9 to H3K4 of target genes independantly	Francis (2005) JBC
integration host factor b	Q726Y3	8	2Me	D. vulgaris	?	?	viv; MS*	?	Gaucher (2008) J. Proteom. Res.
ERa	P03372	302	1Me	Hs	SET7/9	?	viv, vit; MS, RD, AB	Recruitment of ER to target genes and transactivation	Subramanian (2008) Mol. Cell
		472	3Me	Hs	?	?	viv; MS	Could be AcK	Atsriku (2009) MCP
AR	P10275	630	1Me	Hs	SET7/9	?	viv, vit; RD, AB*	Enhances AR transactivation through interdomain (N-C) interaction	Ko (2011) Mol. Endocr.
		632	1Me	Hs	SET7/9	?	viv, vit; RD, AB*	Enhances transcriptional activity and recruitment to target genes; site disputed	Gaughan (2010) Nucl. Acid Res. (disputed: Ko (2011) Mol. Endocr.)
RAR	P10276	109	1Me	Hs	?	?	viv; MS, RD, AB*	Positively modulates RA-dependant activation	Huq (2008) J. Proteome Res.
		171	1Me	Hs	?	?	viv; MS, RD, AB*	No significant effect observed	Huq (2008) J. Proteome Res.
		347	3Me	Hs	?	?	viv; MS, AB*	Enhances interactions with p300/CBP, RIP140, RXR (based on Phe mutants)	Huq (2007) MCP
RORa	P51448	38	1Me	Hs	EZH2	?	viv; MS, AB*	Recruits DCAF1/DDB1/CUL4, which induces Ub and proteasome degradation; represses transcription of target genes; might favor cancer cells proliferation	Lee (2012) Mol. Cell
VEGFR	P17948	831	2Me	Hs	SMYD3	?	viv, vit; AB, RD	Enhances kinase activity	Kunizaki (2007) Cancer Res.
FXR	P51114	206	?Me	Hs	SET7/9	?	viv, vit; MS, AB*	Synergistically promotes ligand-induced transactivation of target genes	Balasubramaniyan (2012) Am. J. Gastrointest. Liver Physiol.
		449	2Me	Hs	?	?	viv; MS*	?	Bremang (2013) Mol. BioSyst.
GluR-d2	Q63226	38	2Me	Rn	?	?	viv; MS*	?	Wu (2003) Nature Biotech.
		39	2Me	Rn	?	?	viv; MS*	?	Wu (2003) Nature Biotech.
PPARd	Q62879	152	1Me	Rn	?	?	viv; MS*	Affected in Experimental Autoimmune Encephalomyelitis?)	Grant (2007) J Proteome Res.
RIP140	P48552	591	1Me	Hs	?	?	viv,; MS, AB*	Enhances gene repressive activity, inhibits AcK, necessary for interaction with HDAC3	Huq (2009) J. Proteome Res.
		653	1Me	Hs	?	?	viv,; MS, AB*		Huq (2009) J. Proteome Res.
		757	1Me	Hs	?	?	viv,; MS, AB*		Huq (2009) J. Proteome Res.
Gfi-1B	Q5VTD9	8	2Me	Hs	SET7/9?	LSD1	indirect	Promotes recruitment of LSD1 to Gfi-1B target genes promoters; promotes erythroid development	Laurent (2013) J. Cell Science
SCML2	Q9UQR0	123	1Me	Hs	?	?	viv; MS	?	Moore (2013) Mol. Cell
CDC5L	Q99459	165	1Me	Hs	?	?	viv; MS*	?	Bremang (2013) Mol. BioSyst.
NFIB	O00712	400	1Me	Hs	?	?	viv; MS*	?	Bremang (2013) Mol. BioSyst.
RFX5	P48382	321	1Me	Hs	?	?	viv; MS*	?	Bremang (2013) Mol. BioSyst.
SART3	Q15020	872	1Me	Hs	?	?	viv; MS*	?	Bremang (2013) Mol. BioSyst.
MKI67	P46013	263	3Me	Hs	?	?	viv; MS	Interacts with HP1b chromodomain; upregulated in DNA damage response	Liu (2013) Mol. Cell
		620	3Me	Hs	?	?	viv; MS	Interacts with HP1b chromodomain	Liu (2013) Mol. Cell
		1616	3Me	Hs	?	?	viv; MS	Interacts with HP1b chromodomain	Liu (2013) Mol. Cell
		2652	2Me	Hs	?	?	viv; MS	Interacts with HP1b chromodomain	Liu (2013) Mol. Cell
MKI67IP	Q9BYG3	179	3Me	Hs	?	?	viv; MS	Interacts with HP1b chromodomain; upregulated in DNA damage response	Liu (2013) Mol. Cell
GON4L	Q3T8J9	1126	2Me	Hs	?	?	viv; MS	Interacts with HP1b chromodomain	Liu (2013) Mol. Cell
CHROMATIN/CHROMOSOMAL REGULATION
Dam1	P53267	233	2Me	Sc	SET1	?	viv; AB	Tunes levels of Pi for S232, S234, S235 by Ipl1; important for proper chromosome segregation	Zhang (2005) Cell
								Occurs at kinetochore; Necessitates Paf1 independantly of transcriptional elongation	Latham (2011) Cell
								Requires H2BK123Ub; Requires Rad6 & Bre1;Ubp8 dowregulates levels	Latham (2011) Cell
Stellate	Q7KV12	92	3Me	Dm	?	?	viv; MS, AB	?	Egorova (2009) JMB
EED	O75530	66	2Me	Hs	G9a	?	vit; MS	?	Xu (2010) PNAS
		197	2Me	Hs	G9a	?	vit; MS	?	Xu (2010) PNAS
		268	2Me	Hs	G9a	?	vit; MS	?	Xu (2010) PNAS
		284	2Me	Hs	G9a	?	vit; MS	?	Xu (2010) PNAS
Centromere protein C	Q03188	414	1Me	Hs	SET7/9	?	viv, vit; RD, MS	?	Dhayalan (2011) Chem. & Biol.
HP1a	P45973	32	1Me	Hs	?	?	viv, MS	?	LeRoy (2009) MCP
		40	1Me	Hs	?	?	viv, MS	?	LeRoy (2009) MCP
		111	1Me	Hs	?	?	viv, MS	?	LeRoy (2009) MCP
		202	1Me	Hs	?	?	viv, MS	?	LeRoy (2009) MCP
HP1b	P83916	9	1Me	Hs	?	?	viv, MS	?	LeRoy (2009) MCP
		35	1Me	Hs	?	?	viv, MS	?	LeRoy (2009) MCP
HP1g	Q13185	21	1Me	Hs	?	?	viv, MS	?	LeRoy (2009) MCP
		44	1Me	Hs	?	?	viv, MS	?	LeRoy (2009) MCP
		143	1Me	Hs	?	?	viv, MS	?	LeRoy (2009) MCP
SMC3	Q9UQE7	245	1Me	Hs	?	?	viv; MS*	?	Jung (2008) Anal. Chem.
		409	1Me	Hs	?	?	viv; MS*	?	Jung (2008) Anal. Chem.
		427	1Me	Hs	?	?	viv; MS*	?	Jung (2008) Anal. Chem.
		429	1Me	Hs	?	?	viv; MS*	?	Jung (2008) Anal. Chem.
		445	1Me	Hs	?	?	viv; MS*	?	Jung (2008) Anal. Chem.
		486	1Me	Hs	?	?	viv; MS*	?	Jung (2008) Anal. Chem.
		644	1Me	Hs	?	?	viv; MS*	?	Jung (2008) Anal. Chem.
		997	1Me	Hs	?	?	viv; MS*	?	Jung (2008) Anal. Chem.
MeCP2	P51608	119	2Me	Hs	?	?	viv; MS*	?	Jung (2008) Anal. Chem.
		220	2Me	Hs	?	?	viv; MS*	viv; MS*	Jung (2008) Anal. Chem.
		347	1Me	Hs	SET7/9	?	viv, vit; RD, MS	?	Dhayalan (2011) Chem. & Biol.
HMGA1	P17096	6	1Me	Hs	?	?	viv; MS	?	Young (2010) J. Am. Soc. Mass. Spectrom.
		13	1Me	Hs	?	?	viv; MS	?	Edberg (2005) JBC
		22	1Me	Hs	?	?	viv; MS	?	Young (2010) J. Am. Soc. Mass. Spectrom.
		30	1Me	Hs	?	?	viv; MS	?	Zou (2007) J Proteome Res.
		45	2Me	Hs	?	?	viv; MS	Presence in tumor cells correlates with high metastatic potential	Edberg (2004) Biochem.
		54	1Me	Hs	?	?	viv; MS	?	Zou (2007) J Proteome Res.
		61	1Me	Hs	?	?	viv; MS	?	Young (2010) J. Am. Soc. Mass. Spectrom.
		64	1Me	Hs	?	?	viv; MS	?	Young (2010) J. Am. Soc. Mass. Spectrom.
		66	2Me	Hs	?	?	viv; MS	Specific to metastatic cells?	Edberg (2005) JBC
		70	1Me	Hs	?	?	viv; MS	?	Young (2010) J. Am. Soc. Mass. Spectrom.
		73	1Me	Hs	?	?	viv; MS	?	Young (2010) J. Am. Soc. Mass. Spectrom.
		80	1Me	Hs	?	?	viv; MS	Only in b isoform?	Edberg (2005) JBC
HMGB1	P09429, Q58EV5	42	1Me	Hs, Mm	?	?	viv; MS	Alters conformation; lower affinity for DNA; induces cytoplasmic localization	Ito (2007) JBC
SSRP1	Q08945	143	1Me	Hs	?	?	viv; MS	?	Moore (2013) Mol. Cell
NUCKS	Q9H1E3	9	?	Hs	?	?	viv; MS	?	Wisniewski (2008) Proteins
		64	?	Hs	?	?	viv; MS	?	Wisniewski (2008) Proteins
		175	?	Hs	?	?	viv; MS	?	Wisniewski (2008) Proteins
		218	?	Hs	?	?	viv; MS	?	Wisniewski (2008) Proteins
Cohesin subunit SMC1	Q14683	149	1Me	Hs	?	?	viv; MS*	?	Jung (2008) Anal. Chem.
		1133	1Me	Hs	?	?	viv; MS*	?	Jung (2008) Anal. Chem.
Cohesin subunit SA-1	Q8WVM7	333	1Me	Hs	?	?	viv; MS*	?	Jung (2008) Anal. Chem.
		618	1Me	Hs	?	?	viv; MS*	?	Jung (2008) Anal. Chem.
ARPP21	Q5FVI0	398	2Me	Rn	?	?	viv; MS*	Affected in Experimental Autoimmune Encephalomyelitis?	Grant (2007) J Proteome Res.
SNF2	P22082	1028	2Me	Sc	?	?	viv; MS*	?	Pang (2010) BMC Genomics
ISWI1	P43596	14	1Me	Sc	?	?	viv; MS*	?	Pang (2010) BMC Genomics
MC1-a	Q8PY15	37	?	M. mazei	Gö1-SET	?	vit; RD	?	Manzur (2005) FEBS letters
CC1	G4RKF6	12	?	T. tenax	?	?	viv; MS*	?	Botting (2010) Archae
		21	?	T. tenax	?	?	viv; MS*	?	Botting (2010) Archae
Sac7d	P13123	4	1Me	S. acidocaldarius	?	?	viv; ED	? - No role in DNA binding)	McAfee (1995) Biochemistry (no role: McAfee (1996) Biochemistry
		6	1Me	S. acidocaldarius	?	?	viv; ED	? - No role in DNA binding)	McAfee (1995) Biochemistry (no role: McAfee (1996) Biochemistry
Sac7e	P13125	6	1Me	S. acidocaldarius	?	?	viv; ED	?	McAfee (1995) Biochemistry
		62	1Me	S. acidocaldarius	?	?	viv; ED	?	McAfee (1995) Biochemistry
		63	1Me	S. acidocaldarius	?	?	viv; ED	?	McAfee (1995) Biochemistry
Sso7c	P81552	4	1Me	S. solfataricus	?	?	viv; ED	?	Oppermann (1998) FEBS Lett.
		6	1Me	S. solfataricus	?	?	viv; ED	?	Oppermann (1998) FEBS Lett.
		60	1Me	S. solfataricus	?	?	viv; ED	?	Oppermann (1998) FEBS Lett.
		62	1Me	S. solfataricus	?	?	viv; ED	?	Oppermann (1998) FEBS Lett.
		63	1Me	S. solfataricus	?	?	viv; ED	?	Oppermann (1998) FEBS Lett.
Sso7d	P39476	4	1Me	S. solfataricus	aKMT?	?	viv, vit; ED, RD, MS	Not involved in thermostability, but correlated with temperature increase	Choli (1988) BBA, Snijders (2009) J. Am. Soc. Mass. Spectrom. (non-role: Knapp (1996) JMB); aKMT: Chu (2012) J. Bact.
		6	1Me	S. solfataricus	aKMT?	?	viv, vit; ED, RD, MS	Not involved in thermostability, but correlated with temperature increase	Choli (1988) BBA, Snijders (2009) J. Am. Soc. Mass. Spectrom. (non-role: Knapp (1996) JMB)
		52	1Me	S. solfataricus	aKMT?	?	viv; MS	?	Snijders (2009) J. Am. Soc. Mass. Spectrom. aKMT: Chu (2012) J. Bact.
		60	1Me	S. solfataricus	aKMT?	?	viv, vit; ED, RD, MS	Not involved in thermostability, but correlated with temperature increase	Choli (1988) BBA, Snijders (2009) J. Am. Soc. Mass. Spectrom. (non-role: Knapp (1996) JMB, increase with temp: Baumann (1994) NSB) aKMT: Chu (2012) J. Bact.
		62	1Me	S. solfataricus	aKMT?	?	viv, vit; ED, RD, MS	Not involved in thermostability, but correlated with temperature increase	Choli (1988) BBA, Snijders (2009) J. Am. Soc. Mass. Spectrom. (non-role: Knapp (1996) JMB, increase with temp: Baumann (1994) NSB) aKMT: Chu (2012) J. Bact.
		63	1Me	S. solfataricus	aKMT?	?	viv, vit; ED, RD, MS	Not involved in thermostability, but correlated with temperature increase	Choli (1988) BBA (non-role: Knapp (1996) JMB, increase with temp: Baumann (1994) NSB) aKMT: Chu (2012) J. Bact.
Ssh7	K1664	4	1Me	S. shibatae	?	?	viv; ED	?	Mai (1998) J. Bacteriol.
		6	1Me	S. shibatae	?	?	viv; ED	?	Mai (1998) J. Bacteriol.
Cren7	Q97ZE3,C3N5A6	16	1Me/2Me	S. solfataricus S. islandicus	aKMT	?	viv, vit; RD, MS	?	Guo (2007) Nucl. Ac. Res.; aKMT: Chu (2012) J. Bact.
		34	1Me	S. solfataricus S. islandicus	aKMT	?	viv, vit; RD, MS	?	Guo (2007) Nucl. Ac. Res.; aKMT: Chu (2012) J. Bact.
		31, 37, 42?	?Me	S. solfataricus	?	?	viv; MS	?	Guo (2007) Nucl. Ac. Res.
Hc1-1	Q9Z720	? (29?)	?Me	C. pneumoniae	cpnSET	?	vit; RD	In vitro evidence only	Murata (2007) Microbiology
DNA REPLICATION, SYNTHESIS & REPAIR
PCNA	P12004	248	1Me	Hs	SET8	?	viv; RD, AB	Inhibits Ub and stabilizes PCNA, enhances interaction with FEN1, promotes maturation of Okazaki fragments	Takawa (2012) Cancer Res.
ARTD1	P09874	508	1Me	Hs	SET7/9	?	vit, vit; RD, AB	Inihibite by auto-ADP-ribosylation; enhances catalytic activity in the context of DNA damage	Kassner (2013) Open Biol.
KIN17	O60870	135	3Me	Hs	METTL22	?	viv; MS*	?	Cloutier (2013) PloS Genet., Bremang (2013) Mol. BioSyst.
PCNA1/2	C3N5N1	?	?	S. islandicus	aKMT	?	vit; RD	?	Chu (2012) J. Bact.
TopoIII		?	?	S. islandicus	aKMT	?	vit; RD	?	Chu (2012) J. Bact.
BRCA1	P38398	?	?	Hs	?	?	viv; AB*	?	Guendel (2010) PLoS One
LIG1	P18858	795	1Me	Hs	?	?	viv; MS	?	Moore (2013) Mol. Cell
MCM4	P33991	216	1Me	Hs	?	?	viv; MS	?	Moore (2013) Mol. Cell
MCM7	P33993	449	1Me/2Me	Hs	?	?	viv; MS	?	Moore (2013) Mol. Cell
MSH6	P52701	1126	1Me	Hs	?	?	viv; MS	?	Moore (2013) Mol. Cell
TD-60	Q9P258	293	1Me	Hs	?	?	viv; MS	?	Moore (2013) Mol. Cell
SAFB1/2	Q15424	226 (225)	1Me	Hs	?	?	viv; MS	?	Moore (2013) Mol. Cell
YLPM1	P49750	643	1Me	Hs	?	?	viv; MS*	?	Bremang (2013) Mol. BioSyst.
DNA polymerase aB	P38121	84	1Me	Sc	?	?	viv; MS*	?	Pang (2010) BMC Genomics
DNA gyrase B	Q8FA30	98	1/2/3Me?	L. interrogans	?	?	viv; MS*	?	Cao (2010) Cell. Res.
		101	1Me	L. interrogans	?	?	viv; MS*	?	Cao (2010) Cell. Res.
CTP synthase 1	P28274	28	2Me	Sc	?	?	viv; MS*	?	Pang (2010) BMC Genomics
recA	G4RKE5	12	?	T. tenax	?	?	viv; MS*	?	Botting (2010) Archae
		81	?	T. tenax	?	?	viv; MS*	?	Botting (2010) Archae
		91	?	T. tenax	?	?	viv; MS*	?	Botting (2010) Archae
		182	?	T. tenax	?	?	viv; MS*	?	Botting (2010) Archae
	A1VEQ5	330	2Me	D. vulgaris	?	?	viv; MS*	?	Gaucher (2008) J. Proteom. Res.
recD/traA	A1VF89	716	2Me	D. vulgaris	?	?	viv; MS*	?	Gaucher (2008) J. Proteom. Res.
MutL	A1VGA8	278	1Me	D. vulgaris	?	?	viv; MS*	?	Gaucher (2008) J. Proteom. Res.
	Q8F6X4	546	3Me	L. interrogans	?	?	viv; MS*	?	Cao (2010) Cell. Res.
DNApolI	A1VG95	420/423	1/2Me?	D. vulgaris	?	?	viv; MS*	?	Gaucher (2008) J. Proteom. Res.
A/G-adenine glycosylase	A1VGZ3	180	2Me	D. vulgaris	?	?	viv; MS*	?	Gaucher (2008) J. Proteom. Res.
OPRTase	A1VAI2	15	2Me	D. vulgaris	?	?	viv; MS*	?	Gaucher (2008) J. Proteom. Res.
Phosphoribosylamine-glycine ligase	A1VGA3	221	2Me	D. vulgaris	?	?	viv; MS*	?	Gaucher (2008) J. Proteom. Res.
ISlin1	Q8CM74	160	2Me	L. interrogans	?	?	viv; MS*	?	Cao (2010) Cell. Res.
Ku70	P12956	92	1Me	Hs	?	?	viv; MS*	?	Jung (2008) Anal. Chem.
		114	1Me	Hs	?	?	viv; MS*	?	Jung (2008) Anal. Chem.
		166	1Me	Hs	?	?	viv; MS*	?	Jung (2008) Anal. Chem.
Ku80	P13010	7	3Me	Hs	?	?	viv; MS	Interacts with HP1b chromodomain; downregulated in DNA damage response	Liu (2013) Mol. Cell
		598	1Me	Hs	?	?	viv; MS*	?	Jung (2008) Anal. Chem.
HerA helicase	G4RJV2	169	?	T. tenax	?	?	viv; MS*	?	Botting (2010) Archae
DNA helicase TTX_0530	G4RNQ1	281	?	T. tenax	?	?	viv; MS*	?	Botting (2010) Archae
		685	?	T. tenax	?	?	viv; MS*	?	Botting (2010) Archae
Rfc small subunit	C3N5N2, G4RLM4	181	?	S. islandicus, T. tenax	aKMT	?	viv, vit; MS, RD	?	Botting (2010) Archae; aKMT: Chu (2012) J. Bact.
Pri1	C3N549	?	?	S. islandicus	aKMT	?	vit; RD	?	Chu (2012) J. Bact.
Pri2	C3MQM0	?	?	S. islandicus	aKMT	?	vit; RD	?	Chu (2012) J. Bact.
DNA polymerase B	C3N3Z3	?	?	S. islandicus	aKMT	?	vit; RD	?	Chu (2012) J. Bact.
DNA polymerase IV	C4KH38	?	?	S. islandicus	aKMT	?	vit; RD	?	Chu (2012) J. Bact.
FEN1	C3NF65	?	?	S. islandicus	aKMT	?	vit; RD	?	Chu (2012) J. Bact.
PROTEIN SYNTHESIS
EF-Tu	P09591	5	3Me	P. aeruginosa	EftM	?	viv; MS	Mimics platelet-activating factor to mediate interaction with PAF receptor; allows bacterial invasion in pneumonia	Barbier (2013) Pneumonia
	P0CE47, P02991, P0A1H5, P33166, Q65PA9	56	1Me/2Me	E. Coli, E. gracillus, S. typhimurium, B. subtilis , B. licheniformis	?	?	viv; RD	Affects bound tRNA conformation, lowers GTPase activity (2Me in stationnary phase), hypermetylation controlled by the availability of carbon, nitrogen and phosphate sources in external medium; induces dissociation of EF-Tu from membranes	L'Italien (1979) FEBS Lett. (role: Van Noort (1986) Eur. J. Biochem, Young (1991) J. Bacteriol., Toledo (1989))
EF-1a	P02994	30	1Me	Sc	Efm1	?	viv; ED, AB*	?	Cavallius (1993) BBA, Efm1: Couttas (2012) Proteomics
	P68104, P10126, Q41803	36	3Me	Hs, Mm, Oc, Zm	?	?	viv; ED, MS	?	Dever (1989) JBC (Zm: Lopez-Valenzuela (2003) Plant Physiol.)
	P68104	55	1Me	As, Hs	?	?	viv; MS*	?	Dever (1989) JBC (Hs: Jung (2008) Anal. Chem., Moore (2013) Mol. Cell), Bremang (2013) Mol. BioSyst.
	P68104, P10126,		2Me	Hs, Mm, Oc, At	?	?	viv; ED, MS*	?	Dever (1989) JBC (At: Namukong (2011) NAR), Bremang (2013) Mol. BioSyst.
	P68104	79	1Me	Hs	?	?	viv; MS*	?	Bremang (2013) Mol. BioSyst.
	P68104, P10126, P02994, P0DH99		3Me	Hs, Mm, Oc, Sc, Zm, At	?	?	viv, ED: MS	?	Dever (1989) JBC, Couttas (2012) Proteomics (Zm: Lopez-Valenzuela (2003) Plant Physiol., At: Namukong (2011) NAR)
	P68104	84	1Me	Hs	?	?	viv; MS*	?	Bremang (2013) Mol. BioSyst.
	P68104	154	1Me	Hs	?	?	viv; MS*	?	Bremang (2013) Mol. BioSyst.
	P68104	165	1Me	Hs	?	?	viv; MS*	?	Bremang (2013) Mol. BioSyst.
	P68104, P10126		2Me	Hs, Mm, Oc	?	?	viv; ED, MS*	?	Dever (1989) JBC, Moore (2013) Mol. Cell, Bremang (2013) Mol. BioSyst.
	Q41803, P0DH99	187	3Me	Zm, At	?	?	viv; ED, MS*	?	Lopez-Valenzuela (2003) Plant Physiol. (At: Ndamukong (2011) NAR)
	P02994, Q9Y713	217	3Me	Sc, As	?	?	viv; ED	?	Cavallius (1993) BBA (As : Dever (1989) JBC)
	Q41803	227	3Me	Zm	?	?	viv; MS*	?	Lopez-Valenzuela (2003) Plant Physiol.
	P0DH99	261	1Me	At	?	?	viv; MS	?	Ndamukong (2011) NAR
	Q41803, P0DH99	306	3Me	Zm, At	?	?	viv; MS*	?	Lopez-Valenzuela (2003) Plant Physiol. (At: Namukong (2011) NAR)
	P02994	316	2Me	Sc	See1	?	viv; MS	?	Lipson (2010) Arch. Biochem. Biophys., Couttas (2012) Proteomics
	P68104, P02994, Q9Y713	318	3Me	Hs, Oc, Sc, As	?	?	viv; ED, MS*	?	Dever (1989) JBC, Bremang (2013) Mol. BioSyst.
	P68104	384	2Me	Hs	?	?	viv; MS	?	Moore (2013) Mol. Cell
	P02994, Q41803, P0DH99	396	1Me	Sc, Zm, At	soloSET (At) (Sc: Efm1?)	?	viv; ED, MS	Important for correct cytoskeletal organization through actin bundling	Cavallius (1993) BBA, Couttas (2012) Proteomics (Zm: Lopez-Valenzuela (2003) Plant Physiol., At: Namukong (2011) NAR, Efm1 : Lipson (2010) Arch. Biochem. Biophys.
	P68104,	408	1Me	Hs	?	?	viv; MS	?	Moore (2013) Mol. Cell
	P06805	?	?	M. racemosus	?	?	viv; ED, RD	19% of total K methylated in mycelia; correlated with protein synthesis; possible role in EF-1bg association or activation during germination	Hiatt (1982) PNAS (role: Fonzi (1985) Mol. Cell. Biol., Sherman (1989) Arch Biochem Biophys)
EF2	P02994	15	3Me	Sc	Efm2?	?	viv; MS, AB*	?	Couttas (2012) Proteomics
		407	1Me	Hs	?	?	viv; MS*	?	Bremang (2013) Mol. BioSyst.
		509	2Me	Sc	Efm2?	?	viv; MS, AB*	?	Couttas (2012) Proteomics
		594	1Me	Hs	?	?	viv; MS	?	Moore (2013) Mol. Cell
EF3A	P02994	187	3Me	Sc	Efm2?	?	viv; MS, AB*	?	Couttas (2012) Proteomics
		196	3Me	Sc	Efm2?	?	viv; MS, AB*	?	Couttas (2012) Proteomics
		789	3Me	Sc	Efm2?	?	viv; MS, AB*	?	Couttas (2012) Proteomics
eIF4A3	P38919	70	2Me	Hs	?	?	viv; MS	Interacts with HP1b chromodomain	Liu (2013) Mol. Cell
		374	2Me	Hs	?	?	viv; MS	Interacts with HP1b chromodomain	Liu (2013) Mol. Cell
aEF-1a	G4RQ54	273	?	T. tenax	?	?	viv; MS*	?	Botting (2010) Archae
		385	?	T. tenax	?	?	viv; MS*	?	Botting (2010) Archae
		440	?	T. tenax	?	?	viv; MS*	?	Botting (2010) Archae
Eif-1A	P47813	95	?	T. tenax	?	?	viv; MS*	?	Botting (2010) Archae
PABP1	P11940	299	1Me	Hs	?	?	viv; MS, AB	?	Brook (2011) Biochem J.
		312	2Me	Hs	?	?	viv; MS, AB	? - Might be opposed by K312Ac	Brook (2011) Biochem J.
		361	2Me	Hs	?	?	viv; MS, AB	?	Brook (2011) Biochem J.
		606	2Me	Hs	?	?	viv; MS, AB	? - Might be opposed by K606Ac	Brook (2011) Biochem J.
TCEA1	P23193	?	?	Hs	SETD6	?	viv, vit; RD, MS AB*	? - Detected in vitro and in vivo	Levy (2011) Epigenetics Chromatin
Elongation factor LepA	Q72E76	319	2Me	D. vulgaris	?	?	viv; MS*	?	Gaucher (2008) J. Proteom. Res.
	Q8F500	375	1Me	L. interrogans	?	?	viv; MS*	?	Cao (2010) Cell. Res.
IF-2	Q8F7K1	655	1Me	L. interrogans	?	?	viv; MS*	? - Could be E654Me1	Cao (2010) Cell. Res.
		660/663?	?Me	L. interrogans	?	?	viv; MS*	?	Cao (2010) Cell. Res.
Gid-4		456	1Me	L. interrogans	?	?	viv; MS*	?	Cao (2010) Cell. Res.
transcriptional regulator CarD	Q72VT2	85	2Me	L. interrogans	?	?	viv; MS*	?	Cao (2010) Cell. Res.
transcriptional regulator cII	A1VCA4	33	2Me	D. vulgaris	?	?	viv; MS*	?	Gaucher (2008) J. Proteom. Res.
PpiC DVU1901	Q72AT9	190	2Me	D. vulgaris	?	?	viv; MS*	?	Gaucher (2008) J. Proteom. Res.
EF-G	A1VEB9	430	2Me	D. vulgaris	?	?	viv; MS*	?	Gaucher (2008) J. Proteom. Res.
eIF3a	P38249	192	2Me	Sc	?	?	viv; MS*	?	Pang (2010) BMC Genomics
eIF3, p93 subunit	O14164	514	1Me	Sc	?	?	viv; MS*	?	Pang (2010) BMC Genomics
RNApolI subunit 2	P22138	513	2Me	Sc	?	?	viv; MS*	?	Pang (2010) BMC Genomics
rRNA biogenesis protein RRP5	Q05022	769	2Me	Sc	?	?	viv; MS*	?	Pang (2010) BMC Genomics
snRNP-B	P40018	138	1Me	Sc	?	?	viv; MS*	?	Pang (2010) BMC Genomics
		145	1Me	Sc	?	?	viv; MS*	?	Pang (2010) BMC Genomics
114kDa U5 snRNP	P36048	356	2Me	Sc	?	?	viv; MS*	?	Pang (2010) BMC Genomics
		935	2Me	Sc	?	?	viv; MS*	?	Pang (2010) BMC Genomics
FTSJ3	Q8IY81	749	2/3Me	Hs	?	?	viv; MS	Interacts with HP1b chromodomain	Liu (2013) Mol. Cell
		763	3Me	Hs	?	?	viv; MS	Interacts with HP1b chromodomain	Liu (2013) Mol. Cell
LUC7L2	Q9Y383	166	2Me	Hs	?	?	viv; MS	Interacts with HP1b chromodomain	Liu (2013) Mol. Cell
PPARBP	Q15648	1006	?	Hs	SET7/9	?	vit; RD	In vitro evidence only	Dhayalan (2011) Chem. & Biol.
hnRNP D/A/B	Q14103	129	1Me	Hs	?	?	viv; MS	?	Moore (2013) Mol. Cell
hnRNP K	P61978	139	1Me	Hs	?	?	viv; MS	?	Moore (2013) Mol. Cell
RNApol s45 factor	A1VAJ6	445	2Me	D. vulgaris	?	?	viv; MS*	?	Gaucher (2008) J. Proteom. Res.
s45 dependent regulator	E3IT45	206	2Me	D. vulgaris	?	?	viv; MS*	?	Gaucher (2008) J. Proteom. Res.
RnaPol: Sso0225/RpoA'	Q980R2	395	1Me	S. solfataricus	?	?	viv; MS*	?	Botting (2010) Archae
		659	1Me	S. solfataricus	?	?	viv; MS*	?	Botting (2010) Archae
RnaPol: Sso0227/RpoB'-C	Q980R1	12	1Me	S. solfataricus	?	?	viv; MS*	?	Botting (2010) Archae
		311	1Me	S. solfataricus	?	?	viv; MS*	?	Botting (2010) Archae
		349	1Me	S. solfataricus	?	?	viv; MS*	?	Botting (2010) Archae
RnaPol: Sso0071/RpoD	P95989	115	1Me	S. solfataricus	?	?	viv; MS*	?	Botting (2010) Archae
RnaPol: Sso0415/RpoE'	Q980A3	20	1Me	S. solfataricus	?	?	viv; MS*	?	Botting (2010) Archae
		131	1Me	S. solfataricus	?	?	viv; MS*	?	Botting (2010) Archae
		133	1Me	S. solfataricus	?	?	viv; MS*	?	Botting (2010) Archae
		171	1Me	S. solfataricus	?	?	viv; MS*	?	Botting (2010) Archae
RnaPol: Sso0751/RpoF	Q7LXK4	54	1Me	S. solfataricus	?	?	viv; MS*	?	Botting (2010) Archae
		102	1Me	S. solfataricus	?	?	viv; MS*	?	Botting (2010) Archae
RnaPol: Sso5468/RpoH	Q980Q9	30	1Me	S. solfataricus	?	?	viv; MS*	?	Botting (2010) Archae
		68	1Me	S. solfataricus	?	?	viv; MS*	?	Botting (2010) Archae
RnaPol: Sso5577/RpoL	Q980K0	71	1Me	S. solfataricus	?	?	viv; MS*	?	Botting (2010) Archae
		88	1Me	S. solfataricus	?	?	viv; MS*	?	Botting (2010) Archae
RnaPol: Sso5865/RpoP	Q97ZX7	19	1Me	S. solfataricus	?	?	viv; MS*	?	Botting (2010) Archae
RnaPol: Sso0396/Rpo13	Q980B8	66	1Me	S. solfataricus	?	?	viv; MS*	?	Botting (2010) Archae
		98	1Me	S. solfataricus	?	?	viv; MS*	?	Botting (2010) Archae
		100	1Me	S. solfataricus	?	?	viv; MS*	?	Botting (2010) Archae
RpoA2	G4RL52	168	?	T. tenax	?	?	viv; MS*	?	Botting (2010) Archae
		346	?	T. tenax	?	?	viv; MS*	?	Botting (2010) Archae
RpoD	G4RL48	277	?	T. tenax	?	?	viv; MS*	?	Botting (2010) Archae
Ribonuclease G/E	G4RME9	415	?	T. tenax	?	?	viv; MS*	?	Botting (2010) Archae
nusA	G4RPV8	52	?/2Me	T. tenax	?	?	viv; MS*	?	Botting (2010) Archae
		97	?	T. tenax	?	?	viv; MS*	?	Botting (2010) Archae
RL1ab	P0CX43, P0CX44	46	1Me	Sc	Rkm5	?	viv, vit; MS, RD	No effect versus protein synthesis inhibitors	Webb (2011) JBC
		207	2Me	Sc	?	?	viv; MS*	?	Pang (2010) BMC Genomics
		?	?	Sc	?	?	viv; RD	?	Lhoest (1984) Eur. J Biochem.
RL3	P14126	?	1Me	Sc	?	?	viv; RD	?	Lhoest (1984) Eur. J Biochem.
		384	2Me	Sc	?	?	viv; MS*	?	Pang (2010) BMC Genomics
RL4a	A6ZKX6	104	1Me	Sc	?	?	viv; MS*	?	Pang (2010) BMC Genomics
RL5	P26321	164	1Me	Hs	?	?	viv; MS*	?	Bremang (2013) Mol. BioSyst.
RL7a	P62424	101	3Me	Hs	?	?	viv; MS	Interacts with HP1b chromodomain	Liu (2013) Mol. Cell
RL8b	A7A0L4	15	1Me	Sc	?	?	viv; MS*	?	Pang (2010) BMC Genomics
		43	1Me	Sc	?	?	viv; MS*	?	Pang (2010) BMC Genomics
		241	2Me	Sc	?	?	viv; MS*	?	Pang (2010) BMC Genomics
RL11ab	P0C0W9, Q3E757	75	3Me	Sc	?	?	viv; RD, MS	?	Lhoest (1984) Eur. J Biochem., Couttas (2012) Proteomics
RL12	P0CX53, P0CX54, P30050, O75000, Q9W1B9	3	3Me	Sp, Hs, Dm	SET11	?	viv, vit; MS, RD	"Growth defect" if SET11 overexpressed; recruits Corto chromodomain to Drosophila nucleus which recruits RNAPolIII to chromatin and activates transcription	Sadaie (2008) JBC; Corto: Coleno-Costes (2012) PLOS genet.
		10	2Me/3Me	Sc	Rkm2	?	viv; RD	?	Porras-Yakushi (2006) JBC
		39, 40?	3Me?	Sp	SET11	?	viv, vit; MS, RD	? - "Growth defect" if SET11 overexpressed	Sadaie (2008) JBC
RL15	P61313	54	2/3Me	Hs	?	?	viv; MS	Interacts with HP1b chromodomain	Liu (2013) Mol. Cell
RL16A	P0C0W9	148	2Me	Sc	?	?	viv; MS*	?	Pang (2010) BMC Genomics
RL17A	P05740	47	2Me	Sc	?	?	viv; MS*	?	Pang (2010) BMC Genomics
RL28	P02406	133	2Me	Sc	?	?	viv; MS*	?	Pang (2010) BMC Genomics
RL23ab	A6ZKL6	106	2Me	Sc	Rkm1	?	viv; RD	No effect on RNA binding, may affect Rpl23ab position in the large subunit	Porras-Yakushi (2007) JBC
		110	2Me	Sc	Rkm1	?	viv; RD	No effect on RNA binding, may affect Rpl23ab position in the large subunit	Porras-Yakushi (2007) JBC
RL42	P0CX27, P0CX28, Q9UTI8	40	1Me	Sc	Rkm3	?	viv; MS	?	Webb (2008) JBC, Couttas (2012) Proteomics
		55	1Me	Sc, Sp	SET13 (Sc:Rkm4)	?	viv; MS	Stress protection, survival in stationnary phase, cycloheximide protection	Shirai (2010) JBC (Sc: Webb (2008) JBC)
RL43	P0CX25, P0CX26	?	1Me	Sc	?	?	viv; MS, RD	?	Lee (2002) PNAS
RL17mt	P36528	70	1Me	Sc	?	?	viv; MS*	?	Pang (2010) BMC Genomics
RL20mt	P22354	104	1Me	Sc	?	?	viv; MS*	?	Pang (2010) BMC Genomics
RS6	Q72DH3	87	2Me	D. vulgaris	?	?	viv; MS*	?	Gaucher (2008) J. Proteom. Res.
RS7	P21469	149	1Me	B. subtilis	?	?	viv; MS	?	Lauber (2008) J. Prot. Res.
RS11	P0A7R9	?	1Me	E. Coli	?	?	viv; MS	?	Arnold (2008) Methods Mol. Biol.
RS13	P05756	140	1Me	Sc	?	?	viv; MS*	?	Pang (2010) BMC Genomics
RS17A	A6ZM38	59	2Me	Sc	?	?	viv; MS*	?	Pang (2010) BMC Genomics
RS18	P0CX55, P0CX56	48	1Me	Sc	Rkm1	?	viv; MS	?	Couttas (2012) Proteomics
RS27A	P05759	?	3Me	Tt	?	?	viv; RD	?	Guerin (1989) Biochimie
RL1	Q727D0, Q8F0R9	88	2Me	D. vulgaris	?	?	viv; MS*	?	Gaucher (2008) J. Proteom. Res.
		137	2/3Me	L. interrogans	?	?	viv; MS*	?	Cao (2010) Cell. Res.
		230	2Me	D. vulgaris	?	?	viv; MS*	?	Gaucher (2008) J. Proteom. Res.
RL3	P60438	?	1Me	E. coli	?	?	viv; MS	?	Arnold (2008) Methods Mol. Biol.
RL7ae	P46350, Q9EV99, Q8ZTA5, Q4J8P1, P45955	74	1Me	E. coli, B. subtilis, B. stearothermophilus, T. Thermophilus	?	?	viv; ED	?	Dognin (1980) Eur. J Biochem.
		102	1Me	S. acidocaldarius, P. aerophilum	?	?	viv; MS	?	Marquez (2011) JMB
		108	1Me	E. coli, B. subtilis, B. stearothermophilus, T. Thermophilus	?	?	viv; ED	?	Dognin (1980) Eur. J Biochem.
		116	1Me	S. acidocaldarius, P. aerophilum	?	?	viv; MS	?	Marquez (2011) JMB
RL10a	Q8VZB9, P62906	90	3Me	At	?	?	viv; MS	?	Carroll (2007) MCP
		106	2Me	Hs	?	?	viv; MS	Interacts with HP1b chromodomain	Liu (2013) Mol. Cell
RL11	P0A7J7, Q06796, P56210, Q5SLP6, P62433	3	3Me	E. coli, B. subtilis, B. stearothermophilus, T. Thermophilus	PrmB	?	viv; ED	? - Methylated before ribosome assembly	Dognin (1980) Eur. J Biochem.
		?	?	S. islandicus	aKMT	?	vit; RD	?	Chu (2012) J. Bact.
		17	1-3Me?	B. subtilis	?	?	viv; MS	?	Lauber (2008) J. Prot. Res.
		39	1-3Me?	B. subtilis	?	?	viv; MS	?	Lauber (2008) J. Prot. Res.
		39	3Me	E. coli, B. subtilis, B. stearothermophilus, T. Thermophilus	PrmA	?	viv; ED, RD	? - Methylated before ribosome assembly	Dognin (1980) Eur. J Biochem. (PrmA : Vanet (1994) Mol. Microbio.)
		50	3Me?	D. vulgaris	?	?	viv; MS*	? - Could be AcK	Gaucher (2008) J. Proteom. Res.
		? (16?)	3Me	T. thermophilus	PrmA	?	viv, vit; MS, RD	? - Methylated before ribosome assembly	Cameron (2004) J. Bacter.
		?	?	E. coli	?	?	viv; MS	9 total methyl groups reported	Arnold (2008) Methods Mol. Biol.
RL12	P36210, P08055, Q8ZVA7, P0A7K2	4	2Me	At	?	?	viv; MS	?	Caroll (2007) MCP
		39	1Me	S. acidocaldarius, P. aerophilum	?	?	viv; MS	?	Marquez (2011) JMB
		82	1Me	E. coli	?	?	viv; MS	?	Liu (2009) J Proteome Res.
		84	1Me	S. acidocaldarius, P. aerophilum	?	?	viv; MS	?	Marquez (2011) JMB
RL16	Q72CH3	107	2Me	D. vulgaris	?	?	viv; MS*	?	Gaucher (2008) J. Proteom. Res.
RL18	P0CX49, P0CX50	50	3Me	Sc	?	?	viv; MS	?	Couttas (2012) Proteomics
RL21	P60492	?	3Me	Tt	?	?	viv; RD	?	Guerin (1989) Biochimie
RL27	Q8F7U1	11	3Me	L. interrogans	?	?	viv; MS*	?	Cao (2010) Cell. Res.
RL29	P25886, P47914	4	1Me	Rn, Hs	?	?	viv; ED, MS	? - Specific to brain, liver and thymus in rat	Williamson (1997) Eur. J Biochem. (Hs : Odintsova (2003) J. Prot Chem.)
		?	1Me	Hs	?	?	viv; MS*	?	Tran (2011) Nature
RL29	Q72CH2, Q4JB47, Q8ZW50	15	2Me	D. vulgaris	?	?	viv; MS*	?	Gaucher (2008) J. Proteom. Res.
		29	1Me	S. acidocaldarius, P. aerophilum	?	?	viv; MS	?	Marquez (2011) JMB
		39	?Me	S. acidocaldarius, P. aerophilum	?	?	viv; MS	?	Marquez (2011) JMB
		69	?Me	S. acidocaldarius, P. aerophilum	?	?	viv; MS	?	Marquez (2011) JMB
RL30/L7e	G4RKE6	101	?	T. tenax	?	?	viv; MS*	?	Botting (2010) Archae
RL32	P38061	?	1Me/2Me	Sc	?	?	viv; RD	?	Lobet (1989) BBA
RL33	P0A7N9	?	1Me	E. coli	?	?	viv; MS	?	Arnold (2008) Methods Mol. Biol.
RL36 (L44)	O80929	55	1Me	At	?	?	viv; MS	?	Caroll (2007) MCP
RL36AL	P0C6E6	53	1Me	Hs	?	?	viv; MS	?	Hountondji (2012) Chembiochem, Bremang (2013) Mol. BioSyst.
		89	1Me	Hs	?	?	viv, MS	?	Hountondji (2012) Chembiochem
		97	1Me	Hs	?	?	viv, MS	?	Hountondji (2012) Chembiochem
RL36L		?	1Me	Hs	?	?	viv; MS*	?	Tran (2011) Nature
RM40	P83565	22	3Me	Rn	?	?	viv; ED, MS	?	Williamson (1997) Eur. J Biochem.
RL18Ae	P38613	29	1Me	S. acidocaldarius, P. aerophilum	?	?	viv; MS	?	Marquez (2011) JMB
		66	1Me	S. acidocaldarius, P. aerophilum	?	?	viv; MS	?	Marquez (2011) JMB
RS27L	Q71UM5	?	?	Hs	SETD6	?		? - Detected in vitro and in vivo	Levy (2011) Epigenetics Chromatin
rpIL	Q727C8	77	1/2Me	D. vulgaris	?	?	viv; MS*	?	Gaucher (2008) J. Proteom. Res.
		88	1Me	D. vulgaris	?	?	viv; MS*	?	Gaucher (2008) J. Proteom. Res.
yfiA	Q72BK6	88	2Me	D. vulgaris	?	?	viv; MS*	?	Gaucher (2008) J. Proteom. Res.
		17/18?	1Me	D. vulgaris	?	?	viv; MS*	?	Gaucher (2008) J. Proteom. Res.
PheRS a	Q728R9	324	2Me	D. vulgaris	?	?	viv; MS*	?	Gaucher (2008) J. Proteom. Res.
PheRS b	Q728S0	6	2Me	D. vulgaris	?	?	viv; MS*	?	Gaucher (2008) J. Proteom. Res.
U three protein 12	Q12220	350	1Me	Sc	?	?	viv; MS*	?	Pang (2010) BMC Genomics
U three protein 22	P53254	249	2Me	Sc	?	?	viv; MS*	?	Pang (2010) BMC Genomics
		1158	1Me	Sc	?	?	viv; MS*	?	Pang (2010) BMC Genomics
ERB1	Q04660	577	1Me	Sc	?	?	viv; MS*	?	Pang (2010) BMC Genomics
		581	1Me	Sc	?	?	viv; MS*	?	Pang (2010) BMC Genomics
tRNA(m1A58)MT subunit TRM6	P41814	436	1Me	Sc	?	?	viv; MS*	?	Pang (2010) BMC Genomics
GCN1	P33892	1446	2Me	Sc	?	?	viv; MS*	?	Pang (2010) BMC Genomics
Helicase HAS1	Q03532	444	2Me	Sc	?	?	viv; MS*	?	Pang (2010) BMC Genomics
Helicase JA1	P53131	662	2Me	Sc	?	?	viv; MS*	?	Pang (2010) BMC Genomics
Superkiller 3	P17883	1088	2Me	Sc	?	?	viv; MS*	?	Pang (2010) BMC Genomics
DDX3Y	O15523	546	1Me	Hs	?	?	viv; MS*	?	Jung (2008) Anal. Chem.
FLJ20105	B5MDQ0	1156	1Me	Hs	?	?	viv; MS*	?	Jung (2008) Anal. Chem.
SRA1	Q9H7N4	197	1Me	Hs	?	?	viv; MS*	?	Jung (2008) Anal. Chem.
SFRS2	Q01130	?	?	Hs	SETD6	?	viv, vit; RD, MS AB*	? - Detected in vitro and in vivo	Levy (2011) Epigenetics Chromatin
NHP2	Q9NX24	56	2Me	Hs	?	?	viv; MS	Interacts with HP1b chromodomain	Liu (2013) Mol. Cell
Gln synthetase	Q8F6J3	434	3Me	L. interrogans	?	?	viv; MS*	?	Cao (2010) Cell. Res.
Arginosuccinate lyase	Q8F4G5	33	3Me	L. interrogans	?	?	viv; MS*	?	Cao (2010) Cell. Res.
L-lysine 2,3 aminomutase	Q8F2R8	146	1/2Me?	L. interrogans	?	?	viv; MS*	? - Could also be R145Me1/2	Cao (2010) Cell. Res.
Fumarate hydratase II	Q72FY3	292	2Me	D. vulgaris	?	?	viv; MS*	?	Gaucher (2008) J. Proteom. Res.
Adenylosuccinate lyase	Q727B3	115	2Me	D. vulgaris	?	?	viv; MS*	?	Gaucher (2008) J. Proteom. Res.
Aspartate aminotransferase	P14909	202	1Me	S. solfataricus	?	?	viv; ED	?	Zappacosta (1994) Eur. J. Biochem.
		384	1Me	S. solfataricus	?	?	viv; ED	?	Zappacosta (1994) Eur. J. Biochem.
P2 ribonuclease	Q9UXC7	4		S. solfataricus	?	?	viv; ED	Not involved in thermostability or ribonuclease activity in vitro	Fusi (1993) Eur. J. Biochem. (non-role: Fusi (1995) Genes)
		6		S. solfataricus	?	?	viv; ED	Not involved in thermostability or ribonuclease activity in vitro	Fusi (1993) Eur. J. Biochem. (non-role: Fusi (1995) Genes)
P3 ribonuclease		4		S. solfataricus	?	?	viv; ED	?	Fusi (1995) FEBS let.
		6		S. solfataricus	?	?	viv; ED	?	Fusi (1995) FEBS let.
METHYLTRANSFERASES/DEMETHYLASES
DNMT1	P26358, P13864	70	2Me	Hs	G9a	?	vit; RD	?	Rathert (2008) Nat. Chem. Biol.
		142	1Me	Hs, Mm	SET7/9	LSD1	viv, vit; MS, AB, RD	Susceptibilize DNMT1 to proteasome degradation; inhibited by S143Pi by AKT1	Esteve (2009) PNAS (LSD1 : Wang (2009) Nat Genet.; PiS: Esteve (2011)NSMB))
								Cyclophophamide increases levels of K142Me (increases LSD1)	Zhang (2011) Chem. Res. Toxicol.
		1094	?	Mm	SET7/9	LSD1	viv, vit; RD	Reduces stability of DNMT1, decreases global levels of DNA methylation	Wang (2009) Nature Genet.
DNMT3a	Q9Y6K1, O88508	44	2Me	Hs, Mm	G9a, GLP	?	viv,vit; MS, AB, RD	Recruits MPP8 chromodomain to DNMT3a; possible role in G9a/GLP/DNMT3a/ MPP8 complex formation	Chang (2011) Nature Comm.
SET2	Q9BYW2, E9Q5F9	?	?	Hs, Mm	SET2	?	vit; RD	?	Sun (2005) JBC
SUV39H1	O43463	105	1Me	Hs	SET7/9	?	vit; RD	Induced by DNA damage; lowers SUV39H1 HMT activity; promotes heterochromatin relaxation and genome instability	Wang (2013) PNAS
		123	1Me	Hs	SET7/9	?		Induced by DNA damage; lowers SUV39H1 HMT activity; promotes heterochromatin relaxation and genome instability	Wang (2013) PNAS
G9a	Q96KQ7	94	2/3Me	Hs	?	?	viv, vit; MS, AB	?	Sampath (2007) Mol. Cell
		114	3Me	Hs	?	?	viv; MS*	?	Bremang (2013) Mol. BioSyst.
		165	2/3Me	Hs	G9a	?	viv, vit; MS, AB	Recruits HP1 (reversed by T166Pi); recruits Cbx3	Sampath (2007) Mol. Cell, Ruan (2012) Mol. Cell
		239	3Me	Hs	G9a	?	vit; MS, RD	Colocalization of HP1 with G9a	Chin (2007) Nucl. Acids Res.
GLP	Q9H9B1	122	3Me	Hs	?	?	viv; MS*	?	Bremang (2013) Mol. BioSyst.
		174	?	Hs	G9a	?	vit; RD	In vitro evidence only	Chin (2007) Nucl. Acids Res.
		205	?	Hs	GLP	?	viv, vit; MS, RD, AB	Recruits MPP8 and GLP; possible role in G9a/GLP/DNMT3a/ MPP8 complex formation	Chang (2011) Nature Comm.
mAM	Q6VMQ6	16	?	Mm	G9a	?	vit; RD	In vitro evidence only	Chin (2007) Nucl. Acids Res.
Metnase	Q53H47	485	1Me	Hs	Metnase	?	viv, vit; MS	Blocks the enhancement of Topo IIa decatenation by Metnase	Williamson (2008) Nucl.Acids Res.
NUE	O84742	209/210	?	C. trachomatis	?	?	vit; RD	Enhances NUE HMT activity?	Pennini (2010) PLoS Pathogens
g-TMT		335	3Me	Nt	RLSMT	?	vit; RD	Maintains stability? Mainly in vitro evidence	Magnani (2007) JBC
Nucleolar essential protein 1	Q06287	147	1Me	Sc	?	?	viv; MS*	?	Pang (2010) BMC Genomics
CARM1	Q86X55	276	1Me	Hs	?	?	viv; MS*	?	Jung (2008) Anal. Chem.
METTL21C	Q5VZV1	35	1Me	Hs	METTL21C	?	viv; MS	?	Kernstock (2012) Nature Comm.
METTL21A	Q8WXB1	?	?	Hs	METTL21A	?	viv; MS	?	Kernstock (2012) Nature Comm.
CaKMT	Q7Z624	?	?	Hs	CaKMT	?	viv; RD	?	Magen (2012) PLoS One
SAM-dependent MT		5	1Me	L. interrogans	?	?	viv; MS*	?	Cao (2010) Cell. Res.
		6	1Me	L. interrogans	?	?	viv; MS*	?	Cao (2010) Cell. Res.
		2017-11-16	1Me	L. interrogans	?	?	viv; MS*	?	Cao (2010) Cell. Res.
MT-like LA1618	Q8F5P9	228	1Me	L. interrogans	?	?	viv; MS*	?	Cao (2010) Cell. Res.
NOL1/NOP2/sun DVU3189	Q725K5	348	2Me	D. vulgaris	?	?	viv; MS*	?	Gaucher (2008) J. Proteom. Res.
P-L-isoAsp O-MT	G4RPW3	202	?	T. tenax	?	?	viv; MS*	?	Botting (2010) Archae
AKMT	B9Q0K5	?	?	T. gondii	AKMT	?	vit; RD	? - Observed in in vitro assays	Heaslip (2011) PloS Pathog.
ACETYLTRANSFERASES/DEACETYLASES
PCAF	Q92831	78/89	1Me	Hs	SET7/9	?	viv,vit; RD	? - Nuclei specific	Masatsugu (2009) BBRC
CDYL1	Q9Y232	135	3Me	Hs	G9a	?	vit; RD	Inhibits chromodomain binding to H3K9Me3	Rathert (2008) Nat. Chem. Biol.
SIRT1	Q96EB6	233, 235, 236, 238	1Me?	Hs	SET7/9	?	viv, vit; MS, RD	No obvious effect; SET7/9 association to SIRT1 activates p53 activity independantly	Liu (2011) PNAS
HDAC1	Q13547	432	?	Hs	G9a	?	vit; RD	Recruits HP1 to HDAC1 in vitro	Rathert (2008) Nat. Chem. Biol.
NCOA2	Q15596	705	1Me	Hs	?	?	viv; MS*	?	Jung (2008) Anal. Chem.
NCOA3	Q9Y6Q9	840	1Me	Hs	?	?	viv; MS*	?	Jung (2008) Anal. Chem.
		1091	1Me	Hs	?	?	viv; MS*	?	Jung (2008) Anal. Chem.
Formate AcylT DVU2272	Q729S7	611	2Me	D. vulgaris	?	?	viv; MS*	?	Gaucher (2008) J. Proteom. Res.
KINASES/PHOSPHATASES
v-Ki-ras2	A0JN17	42	2Me	Rn	?	?	viv; MS*	?	Wu (2003) Nature Biotech.
Creatine kinase	P07310	?	1/2 Me?	Mm	?	?	viv;AB*	?	Iwabata (2005) Proteomics
Cdk1	P04551	251	?	Sp	?	?	viv; MS*	?	MacCoss (2002) PNAS
		257	?	Sp	?	?	viv; MS*	?	MacCoss (2002) PNAS
TTK	P33981	369	1Me	Hs	?	?	viv; MS*	?	Jung (2008) Anal. Chem.
		708/710?	?	Hs	SET7/9	?	vit; RD	In vitro evidence only	Dhayalan (2011) Chem. & Biol.
Rock1	Q63644	462	1Me	Rn	?	?	viv; MS*	Affected in Experimental Autoimmune Encephalomyelitis?	Grant (2007) J Proteome Res.
ATM	Q13315	1126	1Me	Hs	?	?	viv; MS*	?	Jung (2008) Anal. Chem.
		1656	1Me	Hs	?	?	viv; MS*	?	Jung (2008) Anal. Chem.
PRKDC	P78527	1150	2/3Me	Hs	?	?	viv; MS	Interacts with HP1b chromodomain; upregulated in DNA damage response; recruit to DNA double strand breaks	Liu (2013) Mol. Cell
		2746	2Me	Hs	?	?	viv; MS	Interacts with HP1b chromodomain; upregulated in DNA damage response; recruit to DNA double strand breaks	Liu (2013) Mol. Cell
		3248	2Me	Hs	?	?	viv; MS	Interacts with HP1b chromodomain; upregulated in DNA damage response; recruit to DNA double strand breaks	Liu (2013) Mol. Cell
		3372	1Me	Hs	?	?	viv; MS*	?	Jung (2008) Anal. Chem.
NRK	Q9NWW6	818	2Me	Hs	?	?	viv; MS	?	Moore (2013) Mol. Cell
S/T kinase LA1164	Q8F6Y5	903	3Me	L. interrogans	?	?	viv; MS*	?	Cao (2010) Cell. Res.
		905	1Me	L. interrogans	?	?	viv; MS*	?- Could be E904Me1	Cao (2010) Cell. Res.
ppaC DVU1636	Q72BJ9	302	2Me	D. vulgaris	?	?	viv; MS*	?	Gaucher (2008) J. Proteom. Res.
Sensor His kinase	A1V9G4	187	2Me	D. vulgaris	?	?	viv; MS*	?	Gaucher (2008) J. Proteom. Res.
PAK4	O96013	?	1/3Me?	Hs	SETD6	?	viv; MS, AB*	? (Detected in vitro and in vivo)	Levy (2011) Epigenetics Chromatin
PLK1	P53350	?	1/3Me?	Hs	SETD6	?	viv; MS, AB*	? (Detected in vitro and in vivo)	Levy (2011) Epigenetics Chromatin
Yak1p	P14680	423	1Me	Sc	?	?	viv, MS*	?	Zhang (2010) Proteomics
Ypk2p	P14680	635	1Me	Sc	?	?	viv, MS*	?	Zhang (2010) Proteomics
CHAPERONES
HSP90	P07900	209	1Me	Hs	SMYD2	?	viv, vit; MS, RD	?	Abu-Fahra (2011) J. Mol. Cell Biol.
		615	1Me	Hs, Mm, Dr	SMYD2	LSD1	viv, vit; MS, RD, AB	Correlates with association of a SMYD2/HSP90 complex to titin and correct myofilament organization	Abu-Fahra (2011) J. Mol. Cell Biol., Donlin (2012) Genes & Dev, Voelkel (2013) BBA
HSP90b	P11499	355	1Me	Hs	?	?	viv; MS*	?	Jung (2008) Anal. Chem.
HSP90AB3P	Q58FF7	496	1Me	Hs	?	?	viv; MS*	?	Bremang (2013) Mol. BioSyst.
HSP70	P08107	189	1Me	Hs	?	?	viv; MS*	?	Jung (2008) Anal. Chem.
		559	1Me	Hs	?	?	viv; MS*	?	Bremang (2013) Mol. BioSyst.
		561	2Me	Hs	SETD1A	?	viv, vit; MS, AB	Promotes association to AURKB which enhances its activity; enhances cancer cell growth	Cho (2012) Nature Comm., Cloutier (2013) PloS Genet.
		561	1/2/3Me	Hs	?	?	viv; MS*	?	Bremang (2013) Mol. BioSyst.
		567	1Me	Hs	?	?	viv; MS*	?	Bremang (2013) Mol. BioSyst.
		568	1Me	Hs	?	?	viv; MS*	?	Bremang (2013) Mol. BioSyst.
	Q61696	?	?	Mm, Gg	?	?	viv; RD	?	Wang (1981) PNAS
HSPA5	P11021	585	1/2/3Me	Hs	?	?	viv; MS*	?	Bremang (2013) Mol. BioSyst.
		591	1Me	Hs	?	?	viv; MS*	?	Bremang (2013) Mol. BioSyst.
	P20029, Q90593	?	?	Mm, Gg	?	?	viv; RD	?	Wang (1981) PNAS
HSPA8	P11142	538	1Me	Hs	?	?	viv; MS*	?	Bremang (2013) Mol. BioSyst.
		542	1/3Me	Hs	?	?	viv; MS*	?	Bremang (2013) Mol. BioSyst.
		548	1Me	Hs	?	?	viv; MS*	?	Bremang (2013) Mol. BioSyst.
		550	1Me	Hs	?	?	viv; MS*	?	Bremang (2013) Mol. BioSyst.
	P63017	?	?	Mm, Gg	?	?	viv; RD	?	Wang (1981) PNAS
dnaK	Q72DW8	183	2Me	D. vulgaris	?	?	viv; MS*	?	Gaucher (2008) J. Proteom. Res.
		251	2Me	D. vulgaris	?	?	viv; MS*	?	Gaucher (2008) J. Proteom. Res.
DNAJC8	O75937	?	?	Hs	SETD6	?	viv; MS*	? - Detected in vitro and in vivo	Levy (2011) Epigenetics Chromatin
GroEL	P61439	391/392?	1/2/3Me?	L. interrogans	?	?	viv; MS*	?	Cao (2010) Cell. Res.
METABOLISM
Calmodulin	P07463	13	2Me	P. tetraurelia	?	?	viv, ED	?	Schaefer (1987) JBC
	P62152	94	1Me/2Me	Dm	?	?	viv, MS	Eye-specific	Takemori (2007) Proteomics
	P62158, P62161, P06787, P07463	115	3Me	Hs, Rn, Oa, Nt, Ps, Sc, Sp, P. tetraurelia	CaKMT	?	viv, vit; ED, RD, MS	Reduces NAD kinase activation; reduces in vitro Tm of linker region, not required for myosin light chain activation; role in stem internode growth, seed production and seed and pollen viability; for mammals, no effect on cell growth, proliferation or calmudulin stability; necessitate chaperoning of CAKMT by middle domain of HSP90	Watterson 1980 (JBC) (role: Roberts (1986) JBC; myosin: Molla (1981) JBC, Roberts (1992) PNAS CAKMT: Sitaramayya (1980) JBC, Oh (1990) Plant Physiol., Han (1993) Biochemistry, Pech1994 BBA, Magani (2010) Nat. Comm.; Tm: Magnani (2012) Protein; Expr. and Pur. Mammals; Panina (2012) JBC ; HSP90 : Magen (2012) PLoS One), Bremang (2013) Mol. BioSyst.
Calmodulin-like 3	P27482	115	1Me	Hs	?	?	viv, MS*	Observed in hair shaft	Jin Lee (2006) MCP
CaVP	P04573	95	3Me	B. lanceolatum	?	?	viv; ED	?	Kobayashi (1987) JBC
		116	3Me	B. lanceolatum	?	?	viv; ED	?	Kobayashi (1987) JBC
Rubisco	P11383, P00876, P04717, P27064	14	3Me	T. aestivum, Nt, P. sativum, Solanaceae, Cucurbitaceae	RLSMT	?	viv, vit; ED, RD, MS	? - Not methylated in Arabidopsis	Houtz (1989) PNAS, Houtz (1992) Plant Physiol. (RLSMT: Houtz (1991) Plant Physiol. At: Mininno (2012) JBC)
FBA (1,2 & 3)	Q9SJU4, Q944G9, Q9ZU52, F2VJ75	394	3Me	At, Nt	RLSMT	?	viv, vit; RD, MS	No effect on kinetics in vitro but increases aldolase activity in Nicotinia	Mininno (2012) JBC
CMAS	Q8NFW8	399	1Me	Hs	?	?	viv; MS	?	Moore (2013) Mol. Cell
b-glycosidase	P22498	116/135?	1Me/2Me?	S. solfataricus	?	?	viv; MS	Enhances thermal stability	Febbraio (2004) JBC
		272	2Me	S. solfataricus	?	?	viv; MS	Enhances thermal stability	Febbraio (2004) JBC
		311/322?	1Me/2Me?	S. solfataricus	?	?	viv; MS	Enhances thermal stability	Febbraio (2004) JBC
ADH	P39462	11	1Me	S. solfataricus	?	?	viv; ED	?	Ammendola (1992) Biochemistry
		213	1Me	S. solfataricus	?	?	viv; ED	?	Ammendola (1992) Biochemistry
NDUFS8	O00217	31	2Me	Hs	?	?	viv; MS*	?	Bremang (2013) Mol. BioSyst.
GluDH	O93715	254	1Me	S. solfataricus	?	?	viv; ED	?	Maras (1992) Eur. J Biochem
		260	1Me	S. solfataricus	?	?	viv; ED	?	Maras (1992) Eur. J Biochem
		372	1Me	S. solfataricus	?	?	viv; ED	?	Maras (1992) Eur. J Biochem
		391	1Me	S. solfataricus	?	?	viv; ED	?	Maras (1992) Eur. J Biochem
		392	1Me	S. solfataricus	?	?	viv; ED	?	Maras (1992) Eur. J Biochem
		393	1Me	S. solfataricus	?	?	viv; ED	?	Maras (1992) Eur. J Biochem
MDH	Q704B2	34	?	T. tenax	?	?	viv; MS*	?	Botting (2010) Archae
		298	?	T. tenax	?	?	viv; MS*	?	Botting (2010) Archae
Lys synthethase	G4RM74	196	?	T. tenax	?	?	viv; MS*	?	Botting (2010) Archae
GAPDH	P04406	5	2Me	Hs	?	?	viv; MS	?	Seo (2008) J. Proteom. Res.
		194	2Me	Hs	?	?	viv; MS	?	Seo (2008) J. Proteom. Res.
		214	2Me	Hs	?	?	viv; MS	?	Seo (2008) J. Proteom. Res.
		227	2Me	Hs	?	?	viv; MS	?	Seo (2008) J. Proteom. Res.
		260	2Me	Hs	?	?	viv; MS	?	Seo (2008) J. Proteom. Res.
		263	2Me	Hs	?	?	viv; MS	?	Seo (2008) J. Proteom. Res.
		334	2Me	Hs	?	?	viv; MS	?	Seo (2008) J. Proteom. Res.
GDH	P10860	346	2Me	Rn	?	?	viv; MS*	?	Wu (2003) Nature Biotech.
		352	2Me	Rn	?	?	viv; MS*	?	Wu (2003) Nature Biotech.
LDHA	P04642	42	1Me/2Me	Rn	?	?	viv; MS*	?	Wu (2003) Nature Biotech.
		57	2Me	Rn	?	?	viv; MS*	?	Wu (2003) Nature Biotech.
		59	2Me	Rn	?	?	viv; MS*	?	Wu (2003) Nature Biotech.
LDHB	P42123	58	2Me	Rn	?	?	viv; MS*	?	Wu (2003) Nature Biotech.
		60	2Me	Rn	?	?	viv; MS*	?	Wu (2003) Nature Biotech.
a-amylase	P08117	?	3Me	T. aestivum	?	?	viv, ED	?	Motojima (1982) Plant & Cell Physiol.
Citrate synthase	P00889	368	3Me	Ss	?	?	viv; ED	No effect on catalysis	Bloxham (1981) PNAS (no effect: Evans (1988) BBRC)
IPMS/HCS DVU1914	Q72AS7	471	2Me	D. vulgaris	?	?	viv; MS*	?	Gaucher (2008) J. Proteom. Res.
17-bHSD-3	P26439	155	2Me	Rn	?	?	viv; MS*	?	Wu (2003) Nature Biotech.
		156	2Me	Rn	?	?	viv; MS*	?	Wu (2003) Nature Biotech.
CNP	P13233	K27	2Me/3Me	Rn	?	?	viv; MS*	?	Wu (2003) Nature Biotech.
		K29	2Me	Rn	?	?	viv; MS*	?	Wu (2003) Nature Biotech.
Phosphoglycerate mutase 2	P16290	173	2Me	Rn	?	?	viv; MS*	? - Affected in Experimental Autoimmune Encephalomyelitis?)	Grant (2007) J Proteome Res.
GlmM	Q72CK1	256	2Me	D. vulgaris	?	?	viv; MS*	?	Gaucher (2008) J. Proteom. Res.
ribAB	Q72CT4	5	1Me	D. vulgaris	?	?	viv; MS*	?	Gaucher (2008) J. Proteom. Res.
Mo-Fe Nitrogenase a	A1VI38	484	2Me	D. vulgaris	?	?	viv; MS*	?	Gaucher (2008) J. Proteom. Res.
Thr synthase	Q728R5	464/470?	1/2Me?	D. vulgaris	?	?	viv; MS*	?	Gaucher (2008) J. Proteom. Res.
NDP-sugar epimerase LA1644	Q8F5M6	66/67	1/2Me?	L. interrogans	?	?	viv; MS*	?	Cao (2010) Cell. Res.
Citrate lyase LA2841	Q8F2D0	80	2Me	L. interrogans	?	?	viv; MS*	?	Cao (2010) Cell. Res.
dUTP diphosphatase	Q8F729	117	1Me	L. interrogans	?	?	viv; MS*	? - Could be R116Me1	Cao (2010) Cell. Res.
MhpC-like LA2857	Q8F2B7	63	1/2Me?	L. interrogans	?	?	viv; MS*	?	Cao (2010) Cell. Res.
		2547	2Me	L. interrogans	?	?	viv; MS*	?	Cao (2010) Cell. Res.
ELECTRON TRANSFER & OXIDATIVE STRESS
Cytochrome c	P00042	55	1Me/2Me	H. anomala	?	?	viv; ED	?	Becam (1981) Eur. J. Biochem
	P00047	72	2Me	H. lanuginosa	?	?	viv; ED	?	Morgan (1972) JBC
	P00044, P00068, P62898, P00048, P00043, P00041		3Me	Rn, Sc, Nc, T. aestivum, N. crassa, H. anomala, D. kloeckeri, C. krusei	Ctm1	?	viv, vit; ED, RD	Blocks cytochrome c apoptotic activity; minor role in transfer to mitochondria in yeast; absent from most higher mammals, vertebrates	DeLange (1969) JBC, DeLange (1970) JBC, Sugeno (1971) J. Biochem. Brown (1973) Biochem. J. (Ctm1p: Polevoda (2000) JBC; roles: Kluck (2000) JBC)
	P00042	73	3Me	H. anomala	?	?	viv; ED	?	Becam (1981) Eur. J. Biochem
	P00068, P00047, P00066, P62773, P00064	86	3Me	T. aestivum, E. Gracillis, N. damascena, S. oleracea, A. porrum, H. languinosa	?	?	viv, vit; ED, RD	?	DeLange (1969) JBC, Morgan (1972) JBC, Lin (1973) Nature, Brown (1973) Biochem. J.
Ferredoxin	P00219, P49949, P00218, P81542, P81543, P81541	29	1Me	S. acidocaldarius, S. solfataricus, A. ambivalens, T. acidophilum, M. prunae, S. metallicus, A. infernus	?	?	viv; MS	?	Minami (1985) J. Biochem, (other than acido.: Gomes (1998) JBIC)
		102	1Me	T. tenax, A. ambivalens	?	?	viv; MS*	?	Botting (2010) Archae
Ferredoxin-NADP reductase	P53991	83	3Me	C. reinhardtii	?	?	viv; MS	?	Decottignies (1995) Arch Biochem Biophys. (ambivalens: Gomes (1998) BBRC)
		89	3Me	C. reinhardtii	?	?	viv; MS	Role in cytochrome c reductase activity?	Decottignies (1995) Arch Biochem Biophys (Role:Aliverti (1994) FEBS Lett.)
		135	2Me	C. reinhardtii	?	?	viv; MS	?	Decottignies (1995) Arch Biochem Biophys.
iNOS	P35228	422	1Me	Hs	?	?	viv; MS*	?	Jung (2008) Anal. Chem.
sdhB	G4RPM3	38	?	T. tenax	?	?	viv; MS*	?	Botting (2010) Archae
SucDH/ fumarate reductase	Q8F4Z2	253	3Me	L. interrogans	?	?	viv; MS*	?	Cao (2010) Cell. Res.
etfB	Q8F8Y6	188	3Me	L. interrogans	?	?	viv; MS*	?	Cao (2010) Cell. Res.
thioredoxin reductase	Q72F38	293	2Me	D. vulgaris	?	?	viv; MS*	?	Gaucher (2008) J. Proteom. Res.
ApsB	Q72DT3	18	2Me	D. vulgaris	?	?	viv; MS*	?	Gaucher (2008) J. Proteom. Res.
		91	2/3Me	D. vulgaris	?	?	viv; MS*	?	Gaucher (2008) J. Proteom. Res.
		101	2Me	D. vulgaris	?	?	viv; MS*	?	Gaucher (2008) J. Proteom. Res.
ApsA	Q72DT2	83	2Me	D. vulgaris	?	?	viv; MS*	?	Gaucher (2008) J. Proteom. Res.
		298	3Me?	D. vulgaris	?	?	viv; MS*	? - Could be AcK	Gaucher (2008) J. Proteom. Res.
		538	2Me	D. vulgaris	?	?	viv; MS*	? - Could be AcK	Gaucher (2008) J. Proteom. Res.
DsrC	P45573	48	2Me/3Me	D. vulgaris	?	?	viv; MS*	?	Gaucher (2008) J. Proteom. Res.
		58	1Me/2Me	D. vulgaris	?	?	viv; MS*	?	Gaucher (2008) J. Proteom. Res.
		78	3Me	D. vulgaris	?	?	viv; MS*	?	Gaucher (2008) J. Proteom. Res.
		90	1Me	D. vulgaris	?	?	viv; MS*	?	Gaucher (2008) J. Proteom. Res.
PROTEASES, PROTEASOME
ACINUS	Q9UKV3	654	3Me	Hs	G9a	?	vit; RD	Weakly recruits HP1 to ACINUS in vitro	Rathert (2008) Nat. Chem. Biol.
RPN2	P32565	376	1Me	Sc	?	?	viv; MS*	?	Pang (2010) BMC Genomics
RPN3	P14685	92	2Me	Mm	?	?	viv; MS	?	Gomes (2009) MCP
UBA3	Q8TBC4	9	1Me	Hs	?	?	viv; MS*	?	Bremang (2013) Mol. BioSyst.
		10	1Me	Hs	?	?	viv; MS*	?	Bremang (2013) Mol. BioSyst.
Complement C1s	Q6P6T1	592	1Me	Rn	?	?	viv; MS*	? - Affected in Experimental Autoimmune Encephalomyelitis	Grant (2007) J Proteome Res.
Cullin1	Q13616	73	?	Hs	SET7/9	?	vit; RD	in vitro evidence only	Dhayalan (2011) Chem. & Biol.
Proteasome activator 28g	P61289	132	1Me	Hs	?	?	viv; MS*	?	Jung (2008) Anal. Chem.
		225	1Me	Hs	?	?	viv; MS*	?	Jung (2008) Anal. Chem.
Sjogren syndrome antigen A1	P19474	138	1Me	Hs	?	?	viv; MS*	?	Jung (2008) Anal. Chem.
ClpA	Q72BN3	718	2Me	D. vulgaris	?	?	viv; MS*	?	Gaucher (2008) J. Proteom. Res.
ClpB	Q72AW6	265/299?	1/2Me?	D. vulgaris	?	?	viv; MS*	?	Gaucher (2008) J. Proteom. Res.
U32 peptidase	Q72EC4	404/413?	1/2Me?	D. vulgaris	?	?	viv; MS*	?	Gaucher (2008) J. Proteom. Res.
U62 peptidase TTX_0298	G4RN30	7	?	T. tenax	?	?	viv; MS*	?	Botting (2010) Archae
VIRAL PROTEINS
Tat	P04610	50/51	3Me?	HIV-1	SETDB1	?	vit; RD	Inhibits LTR transactivation	Van Duyne (2008) Retrovirology
		51	1Me	HIV-1	SET7/9	LSD1	viv, vit; RD, AB, MS	Enhances HIV transcription, inhibited by K50Ac by p300 but demethylation LSD1 independent of K50Ac; LTR transactivation by LSD1 demethylation	Pagans (2010) Cell Host Microbe (LSD1 & Ac interaction : Sakane (2011) PloS Pathog.)
VP1	A8Y983	5?	3Me	polyomavirus	?	?	viv; RD	?	Burton (1995) Virus Res.
S-HDAg	P0C6L3	?	?	HDV	?	?	viv; RD	?	Li (2004) J. Virol.
Virion morphogenesis protein	Q72D17	329	2Me	D. vulgaris	?	?	viv; MS*	?	Gaucher (2008) J. Proteom. Res.
P4 phage primase	Q72FM4	141	1Me	D. vulgaris	?	?	viv; MS*	?	Gaucher (2008) J. Proteom. Res.
LIPOPROTEINS
Ape2211 (putative lipoprotein)	Q9Y9S7	7	1/2Me?	A. pernix	?	?	viv; ED	Methylated pept EKFKIV copurifies along endogenous OppA	Balestrieri (2011) J. Bacteriol.
		9	1/2Me?	A. pernix	?	?	viv; ED	Methylated pept EKFKIV copurifies along endogenous OppA	Balestrieri (2011) J. Bacteriol.
Lipoate-protein ligase A	Q8F699	248	1Me	L. interrogans	?	?	viv; MS*	?	Cao (2010) Cell. Res.
nlpC precursor	K6F5K9	46	2Me	L. interrogans	?	?	viv; MS*	?	Cao (2010) Cell. Res.
MEMBRANE PROTEINS
ATP-synthase c	P05496	43	3Me	Hs, Bt, Cf	?	?	viv; ED, MS	Related to Ceroid lipfuscinose?	Katz (1994) JBC, Chen (2004) JBC (Hs: Katz (1996) BBA, Katz (1997) BBA, Katz (1995) Biochem. J.)
VCP	P55072	315	3Me	Hs	VCP-KMT	?	viv, vit; RD, MS	Methylated prior to hexamer assembly, Does not affect ATPase activity (contested: also observed to lower VCP ATPase activity)	Kernstock (2012) Nature Comm., Lower ATPase activity: Cloutier (2013) PloS Genet., Bremang (2013) Mol. BioSyst.
ADP/ATP translocase 1	P12235	52	3Me	Hs	?	?	viv; MS*	?	Bremang (2013) Mol. BioSyst.
Numb	P49757	158	2Me	Hs	SET8	?	viv; MS, AB*	Prevents association to p53 and promotion of apoptosis; prevented by doxorubicin	Dhami (2013) Mol. Cell
		163	2Me	Hs	SET8	?	viv; MS, AB*	Prevents association to p53 and promotion of apoptosis; prevented by doxorubicin	Dhami (2013) Mol. Cell
Aquaporin (PIP1)	Q9XHG7	155	1Me	Brassica	?	?	viv; MS	? - Observed in roots samples)	Casado-Vela (2010) J. Proteom. Res.
Aquaporin (PIP2)	P43286	3	2Me	At	SDG7	?	viv, vit; MS, RD	? - Necessary for E6 1Me)	Santoni et al.(2006) Biochem. J (SDG7:Sahr (2010) Plant&Cell Physiol.)
OmpA	Q8F012	516	3Me	L. interrogans	?	?	viv; MS*	?	Cao (2010) Cell. Res.
		526/527	1Me	L. interrogans	?	?	viv; MS*	?	Cao (2010) Cell. Res.
OmpB	Q53020, P96989	100	3Me	R. prowazekii, R. typhi	Rp027/028	?	viv, MS	Virulence factor	Ching (1993) Techniques in Protein Chemistry IV/Chao (2004) BBA
		156	3Me	R. prowazekii, R. typhi	Rp027/028	?	viv, MS	Virulence factor	Ching (1993) Techniques in Protein Chemistry IV/Chao (2004) BBA
		205	1/3Me	R. prowazekii, R. typhi	Rp789	?	viv, vit; RD, MS, AB*	Virulence factor	Ching (1993) Techniques in Protein Chemistry IV/Chao (2004) BBA, Abeykoon (2012) J. Bact.
		222	1Me	R. prowazekii, R. typhi	Rp789	?	viv, vit; RD, MS, AB*	Virulence factor	Abeykoon (2012) J. Bact.
		226	1/3Me	R. prowazekii, R. typhi	Rp789, Rp027/028	?	viv, vit; RD, MS, AB*	Virulence factor	Abeykoon (2012) J. Bact.
		232	1/2/3Me	R. prowazekii, R. typhi	Rp789, Rp027/028	?	viv, vit; RD, MS, AB*	Virulence factor	Ching (1993) Techniques in Protein Chemistry IV/Chao (2004) BBA, Abeykoon (2012) J. Bact.
		273	1Me	R. prowazekii, R. typhi	Rp789	?	viv, vit; RD, MS, AB*	Virulence factor	Abeykoon (2012) J. Bact.
		279	1/2/3Me	R. prowazekii, R. typhi	Rp789, Rp027/028	?	viv, vit; RD, MS, AB*	Virulence factor	Abeykoon (2012) J. Bact.
		353	1Me	R. prowazekii, R. typhi	Rp789	?	viv, vit; RD, MS, AB*	Virulence factor	Abeykoon (2012) J. Bact.
		379	1/2Me	R. prowazekii, R. typhi	Rp789	?	viv, vit; RD, MS, AB*	Virulence factor	Abeykoon (2012) J. Bact.
		426	1/2Me	R. prowazekii, R. typhi	Rp789, Rp027/028	?	viv, vit; RD, MS, AB*	Virulence factor	Abeykoon (2012) J. Bact.
		458	1/2Me	R. prowazekii, R. typhi	Rp789	?	viv, vit; RD, MS, AB*	Virulence factor	Abeykoon (2012) J. Bact.
		488	1/2Me	R. prowazekii, R. typhi	Rp789	?	viv, vit; RD, MS, AB*	Virulence factor	Abeykoon (2012) J. Bact.
		547	1/2/3Me	R. prowazekii, R. typhi	Rp789	?	viv, vit; RD, MS, AB*	Virulence factor	Abeykoon (2012) J. Bact.
		624	1/2/3Me	R. prowazekii, R. typhi	Rp789, Rp027/028	?	viv, vit; RD, MS, AB*	Virulence factor	Abeykoon (2012) J. Bact.
		635	3Me	R. prowazekii, R. typhi	Rp027/028	?	viv, vit; RD, MS, AB*	Virulence factor	Abeykoon (2012) J. Bact.
		711	2Me	R. prowazekii, R. typhi	Rp789	?	viv, vit; RD, MS, AB*	Virulence factor	Abeykoon (2012) J. Bact.
		723	3Me	R. prowazekii, R. typhi	Rp027/028	?	viv, vit; RD, MS, AB*	Virulence factor	Abeykoon (2012) J. Bact.
		829	1/3Me	R. prowazekii, R. typhi	Rp789, Rp027/028	?	viv, vit; RD, MS, AB*	Virulence factor	Abeykoon (2012) J. Bact.
		838	1/2Me	R. prowazekii, R. typhi	Rp789	?	viv, vit; RD, MS, AB*	Virulence factor	Abeykoon (2012) J. Bact.
		891	1Me	R. prowazekii, R. typhi	Rp789	?	viv, vit; RD, MS, AB*	Virulence factor	Abeykoon (2012) J. Bact.
		954	1Me	R. prowazekii, R. typhi	Rp789	?	viv, vit; RD, MS, AB*	Virulence factor	Abeykoon (2012) J. Bact.
		K1056	1/3Me	R. prowazekii, R. typhi	Rp789, Rp027/028	?	viv, vit; RD, MS, AB*	Virulence factor	Abeykoon (2012) J. Bact.
		K1289	1Me	R. prowazekii, R. typhi	Rp789	?	viv, vit; RD, MS, AB*	Virulence factor	Abeykoon (2012) J. Bact.
HBHA	A1KFU9, P0A5P6, Q3I5Q7	162-195	1Me/2Me	M. bovis, Mtb, M. smegmatis	?	?	viv, vit; RD, MS	Possible role in resistance to proteolysis; important for T cell antigenicity and protective immunity to Mtb infection (only for aerosol infection), non-active TB patient have a stronger response to Me form; does not affect heparin-binding	Pethe (2002) PNAS, Biet (2007) Micr. & Infect., (antigenicity: Temmerman (2004) Nat. Med., aerosol: Guerrero (2011) Clin. Dev. Immunol., immun response: Delogu (2011) PLoS One)
LBP		?	?	M. smegmatis, M. leprae	?	?	viv; MS	Possible role in resistance to proteolysis; does not affect heparin/laminin binding	Pethe (2002) PNAS, (leprae: Soares de Lima (2005) Microbes & Infect.)
CFTR	P13569	K698	1Me	Hs	?	?	viv; MS	?	McClure (2012) Protein Eng. Des. Sel.
Connexin26	P29033	61	?	Hs	?	?	viv; MS	?	Locke (2009) Biochem. J
		221/223?	?	Hs	?	?	viv; MS	?	Locke (2009) Biochem. J
ATPase 4A	P09626	31	1Me	Rn	?	?	viv; MS*	?	Wu (2003) Nature Biotech.
ATPase A1 a3	P06687	717	2Me	Rn	?	?	viv; MS*	?	Wu (2003) Nature Biotech.
		718	2Me	Rn	?	?	viv; MS*	?	Wu (2003) Nature Biotech.
		763	2Me	Rn	?	?	viv; MS*	?	Wu (2003) Nature Biotech.
		764	2Me	Rn	?	?	viv; MS*	?	Wu (2003) Nature Biotech.
FOF1 ATP synthase b	Q8F2J0	293	3Me	L. interrogans	?	?	viv; MS*	?	Cao (2010) Cell. Res.
F1F0 ATP synthase	A6ZYP6	196	1Me	Sc	?	?	viv; MS*	?	Pang (2010) BMC Genomics
ATPase DNF1	P32660	541	1Me	Sc	?	?	viv; MS*	?	Pang (2010) BMC Genomics
Neuroplastin	P97546	147	2Me	Rn	?	?	viv; MS*	?	Wu (2003) Nature Biotech.
		149	2Me	Rn	?	?	viv; MS*	?	Wu (2003) Nature Biotech.
Clathrin Hc	P11442	245	2Me	Rn	?	?	viv; MS*	?	Wu (2003) Nature Biotech.
		260	2Me	Rn	?	?	viv; MS*	?	Wu (2003) Nature Biotech.
RAB2	P05712	8	3Me	Rn	?	?	viv; MS*	?	Wu (2003) Nature Biotech.
Myelin	P02688	103	1Me	Rn	?	?	viv; MS*	?	Wu (2003) Nature Biotech.
RhoGDI	Q5XI73	50	2Me	Rn	?	?	viv; MS	?	Guerrera (2007) J. Proteome Res.
		52	2Me	Rn	?	?	viv; MS	?	Guerrera (2007) J. Proteome Res.
		210	2Me	Rn	?	?	viv; MS*	?	Wu (2003) Nature Biotech.
		264	2Me	Rn	?	?	viv; MS*	?	Wu (2003) Nature Biotech.
		269	2Me	Rn	?	?	viv; MS*	?	Wu (2003) Nature Biotech.
GABA-AT	P50554	142	2Me	Rn	?	?	viv; MS*	?	Wu (2003) Nature Biotech.
EEA1	F1LUA1	178	2Me	Rn	?	?	viv; MS*	? - Affected in Experimental Autoimmune Encephalomyelitis	Grant (2007) J Proteome Res.
DLGAP5	B1WC75	706	1Me	Rn	?	?	viv; MS*	? - Affected in Experimental Autoimmune Encephalomyelitis	Grant (2007) J Proteome Res.
		708	2Me	Rn	?	?	viv; MS*	? - Affected in Experimental Autoimmune Encephalomyelitis	Grant (2007) J Proteome Res.
GCN20	P43535	656	2Me	Sc	?	?	viv; MS*	?	Pang (2010) BMC Genomics
MPG1	P41940	299	2Me	Sc	?	?	viv; MS*	?	Pang (2010) BMC Genomics
ZDHHC8	Q9ULC8	300	1Me	Hs	SET7/9	?	viv, vit; RD, MS	?	Dhayalan (2011) Chem. & Biol.
AKAP6	Q13023	604	?	Hs	SET7/9	?	vit; RD	In vitro evidence only	Dhayalan (2011) Chem. & Biol.
Silaffin-1 A1	Q9SE35	4	2Me	C. fusiformis	?	?	viv; MS	In conjunction with d-hydroxylated, required for silica-precipitating activity	Kroger (1999) Science, Kroger (2001) JBC
		12	3Me	C. fusiformis	?	?	viv; MS	In conjunction with d-hydroxylated, required for silica-precipitating activity	Kroger (1999) Science, Kroger (2001) JBC
Silaffin-1 A2	Q9SE35	4	2Me	C. fusiformis	?	?	viv; MS	?	Kroger (2001) JBC
		15	2Me	C. fusiformis	?	?	viv; MS	?	Kroger (2001) JBC
Silaffin-1/2L	Q5Y2C2	412	2Me	T. pseudonana	?	?	viv; MS	?	Poulsen (2004) JBC
Silaffin-3	Q5Y2C0	20	2Me	T. pseudonana	?	?	viv; MS	On the C-ter K of repeated K-(A/S/Q)-X-K motifs if apart by 6 a.a from others	Sumper (2007) Angew. Chem. Int.
		61	2Me	T. pseudonana	?	?	viv; MS	On the C-ter K of repeated K-(A/S/Q)-X-K motifs if apart by 6 a.a from others	Sumper (2007) Angew. Chem. Int.
		83	2Me	T. pseudonana	?	?	viv; MS	On the C-ter K of repeated K-(A/S/Q)-X-K motifs if apart by 6 a.a from others	Sumper (2007) Angew. Chem. Int.
		100	2Me	T. pseudonana	?	?	viv; MS	On the C-ter K of repeated K-(A/S/Q)-X-K motifs if apart by 6 a.a from others	Sumper (2007) Angew. Chem. Int.
		133	2Me	T. pseudonana	?	?	viv; MS	On the C-ter K of repeated K-(A/S/Q)-X-K motifs if apart by 6 a.a from others	Sumper (2007) Angew. Chem. Int.
		155	2Me	T. pseudonana	?	?	viv; MS	On the C-ter K of repeated K-(A/S/Q)-X-K motifs if apart by 6 a.a from others	Sumper (2007) Angew. Chem. Int.
		169	2Me	T. pseudonana	?	?	viv; MS	On the C-ter K of repeated K-(A/S/Q)-X-K motifs if apart by 6 a.a from others	Sumper (2007) Angew. Chem. Int.
		185	2Me	T. pseudonana	?	?	viv; MS	On the C-ter K of repeated K-(A/S/Q)-X-K motifs if apart by 6 a.a from others	Sumper (2007) Angew. Chem. Int.
		199	2Me	T. pseudonana	?	?	viv; MS	On the C-ter K of repeated K-(A/S/Q)-X-K motifs if apart by 6 a.a from others	Sumper (2007) Angew. Chem. Int.
LipL32	O34094	171	1/2/3Me	L. interrogans	?	?	viv; MS*	?	Cao (2010) Cell. Res.
LipL45-like LA4267	Q8EYE9	198	2Me	L. interrogans	?	?	viv; MS*	?	Cao (2010) Cell. Res.
		199	2Me	L. interrogans	?	?	viv; MS*	?	Cao (2010) Cell. Res.
Cation/anion pump LA0550	Q8F8K5	171?	2Me?	L. interrogans	?	?	viv; MS*	? - Could be R169Me2	Cao (2010) Cell. Res.
Membrane protein LA2244	Q8F404	105	1Me	L. interrogans	?	?	viv; MS*	?	Cao (2010) Cell. Res.
ABC transporter LA3694	Q8F003	44	1Me	L. interrogans	?	?	viv; MS*	?	Cao (2010) Cell. Res.
Membrane protein LA3725	Q8EZX6	2536/ 2541?	1Me	L. interrogans	?	?	viv; MS*	? - Could be E2542Me1	Cao (2010) Cell. Res.
Dipeptide ABC transporter	Q8EYI5	123	1/2Me?	L. interrogans	?	?	viv; MS*	? - Could be R131Me2	Cao (2010) Cell. Res.
Heavy metal pump LA2439	Q8F3G5	272	3Me	L. interrogans	?	?	viv; MS*	?	Cao (2010) Cell. Res.
TolC-like LA0957	Q8F7I8	357	1Me	L. interrogans	?	?	viv; MS*	?	Cao (2010) Cell. Res.
ABC transporter DVU3161	Q725I8	8	1Me	D. vulgaris	?	?	viv; MS*	?	Gaucher (2008) J. Proteom. Res.
Fe-compound ABC transporter		211	1Me	D. vulgaris	?	?	viv; MS*	?	Gaucher (2008) J. Proteom. Res.
ABC transporter DVU1017	Q72DB2	748	2Me	D. vulgaris	?	?	viv; MS*	?	Gaucher (2008) J. Proteom. Res.
Pi ABC transporter DVU2477	Q728X5	91	1Me	D. vulgaris	?	?	viv; MS*	?	Gaucher (2008) J. Proteom. Res.
Dipept. ABC transp. DVU0169	Q72FP4	206	2Me	D. vulgaris	?	?	viv; MS*	?	Gaucher (2008) J. Proteom. Res.
		500/503?	1/2Me?	D. vulgaris	?	?	viv; MS*	?	Gaucher (2008) J. Proteom. Res.
K+ transporter b		389/396?	1Me/2Me	D. vulgaris	?	?	viv; MS*	?	Gaucher (2008) J. Proteom. Res.
DVU0149 (putative membrane protein)	Q72FR4	115	2Me	D. vulgaris	?	?	viv; MS*	?	Gaucher (2008) J. Proteom. Res.
outer efflux pump DVU3097	Q726L0	266	2Me	D. vulgaris	?	?	viv; MS*	?	Gaucher (2008) J. Proteom. Res.
MCP DVU1962	Q72AN0	351	1Me	D. vulgaris	?	?	viv; MS*	?	Gaucher (2008) J. Proteom. Res.
MCP DVU3035	Q726S1	310	1Me	D. vulgaris	?	?	viv; MS*	?	Gaucher (2008) J. Proteom. Res.
MCP DVU1975	Q72AL7	602	2Me	D. vulgaris	?	?	viv; MS*	?	Gaucher (2008) J. Proteom. Res.
MCP DVU0018	Q72G42	563	2Me	D. vulgaris	?	?	viv; MS*	?	Gaucher (2008) J. Proteom. Res.
MCP DVU0591	Q72EI7	165	2Me	D. vulgaris	?	?	viv; MS*	?	Gaucher (2008) J. Proteom. Res.
cheA	Q72AN2	542	2Me	D. vulgaris	?	?	viv; MS*	?	Gaucher (2008) J. Proteom. Res.
YajC	Q72B19	118/121?	1/2Me?	D. vulgaris	?	?	viv; MS*	?	Gaucher (2008) J. Proteom. Res.
tonB dependent receptor	Q72FW3	112	2Me	D. vulgaris	?	?	viv; MS*	?	Gaucher (2008) J. Proteom. Res.
Hemolysin CaBD	Q72BT9	766	2Me	D. vulgaris	?	?	viv; MS*	?	Gaucher (2008) J. Proteom. Res.
SBP bac 3	A1VC88	242	1Me	D. vulgaris	?	?	viv; MS*	?	Gaucher (2008) J. Proteom. Res.
vWF protein DVU2127	Q72A70	257	2Me	D. vulgaris	?	?	viv; MS*	?	Gaucher (2008) J. Proteom. Res.
VirB11/GspE ATPase	A1VEE3	469	?	T. tenax	?	?	viv; MS*	?	Botting (2010) Archae
porA	G4RP74	249	?	T. tenax	?	?	viv; MS*	Proteolytic substructure of brain myosin.	Botting (2010) Archae
		373	?	T. tenax	?	?	viv; MS*	?	Botting (2010) Archae
CYTOSKELETON/CELL WALL/STRUCTURAL/TRAFICKING
Myosin	P02604	34	1Me	Oc, Gg	?	?	viv; ED	?	Tong (1983) JBC
		129	3Me	Oc, Gg	?	?	viv; ED	Lowers ATP affinity	Tong (1983) JBC (effect: Bivin (1994) PNAS)
		549	3Me	Gg	?	?	viv; ED	?	Maita (1987) PNAS
Actin	P60709	86	1Me	Hs	?	?	viv; MS*	?	Bremang (2013) Mol. BioSyst.
	P02578	326	2Me	A. castellanii	?	?	viv; RD	?	Weihin (1970) Nature
Flagellin	P06179	?	2Me	S. typhimurium	fliB	?	viv; ED	Resistance against tryptic cleavage?	Ambler (1959) Nature (fliB: Burnens (1997) Microbiology; poss. Role: Joys (1979) BBA)
		?	?	S. Serpens	?	?	viv; ED	?	Glazer (1969) BBA
DMP1	Q13316	?	1Me	Hs	?	?	viv; ED	? - In resting state?	Kalasz (1978) J Dent. Res.
profilin	P68696	103	3Me	A. castellanii	?	?	viv; ED	?	Ampe (1985) JBC
actobindin	P18281	35	3Me	A. castellanii	?	?	viv; ED	?	Vandekerckhove (1990) JBC
		72	3Me	A. castellanii	?	?	viv; ED	?	Vandekerckhove (1990) JBC
pilin	P74465	168	3Me	Synechocystis	?	?	viv; MS	Pili elongation and cell motility	Kim (2011) BBRC
troponin C	P90687	20	1Me/2Me?	B. floridae	?	?	viv; MS	?	Takagi (1994) Eur. J Biochem.
troponin I	P05547	142	3Me	A. Pallipes	?	?	viv; ED	?	Kobayashi (1989) JBC
		146	3Me	A. Pallipes	?	?	viv; ED	?	Kobayashi (1989) JBC
ERC1/2	Q8IUD2	319/315	2Me	Hs	?	?	viv; MS	?	Moore (2103) Mol. Cell
Nopp140	Q14978	80	3Me	Hs	?	?	viv; MS	Interacts with HP1b chromodomain	Liu (2013) Mol. Cell
XIRP2	A4UGR9	1877	3Me	Hs	?	?	viv; MS	Interacts with HP1b chromodomain; downregulated in DNA damage response	Liu (2013) Mol. Cell
		1944	3Me	Hs	?	?	viv; MS	Interacts with HP1b chromodomain	Liu (2013) Mol. Cell
LAP2A	P42166	94	3Me	Hs	?	?	viv; MS	Interacts with HP1b chromodomain	Liu (2013) Mol. Cell
PHF-Tau	P10636	44	1Me	Hs	?	?	viv; MS	? - Enriched in neurofibrillary tangles?	Thomas (2011) Acta Neuropathol.
		163	1Me	Hs	?	?	viv; MS	? - Enriched in neurofibrillary tangles?	Thomas (2011) Acta Neuropathol.
		174	1Me	Hs	?	?	viv; MS	? - Enriched in neurofibrillary tangles?	Thomas (2011) Acta Neuropathol.
		180	1Me	Hs	?	?	viv; MS	? - Enriched in neurofibrillary tangles?	Thomas (2011) Acta Neuropathol.
		254	1Me	Hs	?	?	viv; MS	? - In vivo, might compete with Ub at this residue; enriched in neurofibrillary tangles?	Thomas (2011) Acta Neuropathol.
		267	1Me	Hs	?	?	viv; MS	? - Enriched in neurofibrillary tangles?	Thomas (2011) Acta Neuropathol.
		290	1Me	Hs	?	?	viv; MS	? - Enriched in neurofibrillary tangles?	Thomas (2011) Acta Neuropathol.
Neurofilament triplet-I	P08553	?	1/2 Me?	Mm	?	?	viv; AB*	?	Iwabata (2005) Proteomics
a-actin	P68134	?	1/2 Me?	Mm	?	?	viv; AB*	?	Iwabata (2005) Proteomics
b-actin	P60710	?	1/2 Me?	Mm	?	?	viv; AB*	?	Iwabata (2005) Proteomics
g-actin	P63260	?	1/2 Me?	Mm	?	?	viv; AB*	?	Iwabata (2005) Proteomics
a-tubulin	P68369	?	1/2 Me?	Mm	?	?	viv; AB*	?	Iwabata (2005) Proteomics
		60	2Me	Rn	?	?	viv; MS*	?	Wu (2003) Nature Biotech.
tubulin-a4	Q5XIF6	40	3Me	Rn	?	?	viv; MS*	?	Wu (2003) Nature Biotech.
tubulin-b5	P69897	103	1Me	Rn	?	?	viv; MS*	?	Wu (2003) Nature Biotech.
Vimentin	P31000	143	Me	Rn	?	?	viv; MS*	?	Wu (2003) Nature Biotech.
Keratin II HB2	Q9NSB4	137	2Me	Hs	?	?	viv; MS*	?	Jin Lee (2006) MCP
		207	2Me	Hs	?	?	viv; MS*	?	Jin Lee (2006) MCP
		354	2/3Me	Hs	?	?	viv; MS*	?	Jin Lee (2006) MCP
Keratin II HB6	O43790	193	2Me	Hs	?	?	viv; MS*	?	Jin Lee (2006) MCP
		222	2Me	Hs	?	?	viv; MS*	?	Jin Lee (2006) MCP
		377	2Me	Hs	?	?	viv; MS*	?	Jin Lee (2006) MCP
Desmoplakin	P15924	1802	2Me	Hs	?	?	viv; MS*	?	Jin Lee (2006) MCP
Crystallin a A	P02489	88	?	Hs	?	?	viv; MS*	?	MacCoss (2002) PNAS
Crystallin b B1	P53674	235	?	Hs	?	?	viv; MS*	?	MacCoss (2002) PNAS
Crystallin b B2	P43320	42	?	Hs	?	?	viv; MS*	?	MacCoss (2002) PNAS
		68	?	Hs	?	?	viv; MS*	?	MacCoss (2002) PNAS
		121	?	Hs	?	?	viv; MS*	?	MacCoss (2002) PNAS
Crystallinb B3	P26998	128	?	Hs	?	?	viv; MS*	?	MacCoss (2002) PNAS
Crystalling S	P22914	6	?	Hs	?	?	viv; MS*	?	MacCoss (2002) PNAS
Plastin-3	Q63598	444	2Me	Rn	?	?	viv; MS*	? - Affected in Experimental Autoimmune Encephalomyelitis?	Grant (2007) J Proteome Res.
ARp2/3 Complex subunit 1	P38328	121	1Me	Sc	?	?	viv; MS*	?	Pang (2010) BMC Genomics
NOC2	P39744	384	1Me	Sc	?	?	viv; MS*	?	Pang (2010) BMC Genomics
transport protein USO1	P25386	119	1Me	Sc	?	?	viv; MS*	?	Pang (2010) BMC Genomics
TUBB2C	P68371	19	1Me	Hs	?	?	viv; MS	?	Moore (2013) Mol. Cell
Actin	P60709	18	1Me	Hs	?	?	viv; MS*	?	Jung (2008) Anal. Chem.
DAB2	P98082	163	1Me	Hs	?	?	viv; MS*	?	Jung (2008) Anal. Chem.
		173	1Me	Hs	?	?	viv; MS*	?	Jung (2008) Anal. Chem.
BICD2	Q8TD16	54	1Me	Hs	?	?	viv; MS*	?	Jung (2008) Anal. Chem.
Rho	Q8F7C5	247	2Me	L. interrogans	?	?	viv; MS*	?	Cao (2010) Cell. Res.
murF	Q8F648	124	1Me	L. interrogans	?	?	viv; MS*	?	Cao (2010) Cell. Res.
FtsA	Q728V2	113	2Me	D. vulgaris	?	?	viv; MS*	?	Gaucher (2008) J. Proteom. Res.
UNKNOWN FUNCTION/ACTIVITY
FAM50A	Q14320	5	1Me	Hs	?	?	viv; MS	?	Moore (2013) Mol. Cell
MJ0556	Q57976	3/6/15/21/25?	1Me	M. jannaschii	?	?	viv; MS	?	Forbes (2004) PNAS
LA0471	Q8CXU3	136?	1/2Me?	L. interrogans	?	?	viv; MS*	?	Cao (2010) Cell. Res.
LA0940	Q8F7K4	231	1Me	L. interrogans	?	?	viv; MS*	?	Cao (2010) Cell. Res.
LA1017 (TPR repeats)	Q8F7C9	99	2Me	L. interrogans	?	?	viv; MS*	?	Cao (2010) Cell. Res.
		102	2Me	L. interrogans	?	?	viv; MS*	?	Cao (2010) Cell. Res.
LA1037		36	2Me	L. interrogans	?	?	viv; MS*	?	Cao (2010) Cell. Res.
LA1883	Q8F505	242	3Me	L. interrogans	?	?	viv; MS*	?	Cao (2010) Cell. Res.
LA2208	Q8F439	261/264	1Me	L. interrogans	?	?	viv; MS*	? - Could be R262Me1	Cao (2010) Cell. Res.
LA2490	Q8F3B7	176	2Me	L. interrogans	?	?	viv; MS*	?	Cao (2010) Cell. Res.
LA3378	Q8F0W3	739	1/2Me?	L. interrogans	?	?	viv; MS*	?	Cao (2010) Cell. Res.
LA3818	Q8EZN4	103/105/106/107?	1/2Me?	L. interrogans	?	?	viv; MS*	?	Cao (2010) Cell. Res.
LA4032	Q8EZ29	162	1/2/3Me?	L. interrogans	?	?	viv; MS*	?	Cao (2010) Cell. Res.
		183	1/2/3Me?	L. interrogans	?	?	viv; MS*	?	Cao (2010) Cell. Res.
DVU1005	Q72DC4	152	2Me	D. vulgaris	?	?	viv; MS*	?	Gaucher (2008) J. Proteom. Res.
DVU2025	Q72AH0	1040	1Me	D. vulgaris	?	?	viv; MS*	?	Gaucher (2008) J. Proteom. Res.
DVU0618	Q72EG0	16	2Me	D. vulgaris	?	?	viv; MS*	?	Gaucher (2008) J. Proteom. Res.
DVU0843	Q72DT6	144	2Me	D. vulgaris	?	?	viv; MS*	?	Gaucher (2008) J. Proteom. Res.
DVU1121	Q72D10	70	1Me	D. vulgaris	?	?	viv; MS*	?	Gaucher (2008) J. Proteom. Res.
DVU1247	Q72CN6	144	2Me	D. vulgaris	?	?	viv; MS*	?	Gaucher (2008) J. Proteom. Res.
DVU1265	Q72CL8	199/201?	1Me	D. vulgaris	?	?	viv; MS*	?	Gaucher (2008) J. Proteom. Res.
DVU1826	Q72B13	76	2Me	D. vulgaris	?	?	viv; MS*	?	Gaucher (2008) J. Proteom. Res.
DVU1747	Q72B89	839	2Me	D. vulgaris	?	?	viv; MS*	?	Gaucher (2008) J. Proteom. Res.
DVU2649	Q728F4	8	1Me	D. vulgaris	?	?	viv; MS*	?	Gaucher (2008) J. Proteom. Res.
DVU0337	Q72F77	188	2Me	D. vulgaris	?	?	viv; MS*	?	Gaucher (2008) J. Proteom. Res.
TPR protein DVUA0036	Q72WQ3	189	2Me	D. vulgaris	?	?	viv; MS*	?	Gaucher (2008) J. Proteom. Res.
DVUA0098	Q72WJ1	182	1Me	D. vulgaris	?	?	viv; MS*	?	Gaucher (2008) J. Proteom. Res.
Radical SAM protein DVU0182	Q72FN1	213	2Me	D. vulgaris	?	?	viv; MS*	?	Gaucher (2008) J. Proteom. Res.
Decarboxylase DVU1529	Q72BV5	15	2Me	D. vulgaris	?	?	viv; MS*	?	Gaucher (2008) J. Proteom. Res.
Rhodanese-like DVU1368	Q72DW8	374	2Me	D. vulgaris	?	?	viv; MS*	?	Gaucher (2008) J. Proteom. Res.
AMP-binding DVU2250	Q729U8	73	2Me	D. vulgaris	?	?	viv; MS*	?	Gaucher (2008) J. Proteom. Res.
TTX_0535	G4RNQ6	128	?	T. tenax	?	?	viv; MS*	?	Botting (2010) Archae
		172	1/2Me	T. tenax	?	?	viv; MS*	?	Botting (2010) Archae
TTX_1155	G4RJQ0	149	?	T. tenax	?	?	viv; MS*	?	Botting (2010) Archae
TTX_1565	G4RKU7	20	?	T. tenax	?	?	viv; MS*	?	Botting (2010) Archae
TTX_1576	G4RKV8	20	?	T. tenax	?	?	viv; MS*	?	Botting (2010) Archae
		98	?	T. tenax	?	?	viv; MS*	?	Botting (2010) Archae
		165	1/2Me	T. tenax	?	?	viv; MS*	?	Botting (2010) Archae
		187	?	T. tenax	?	?	viv; MS*	?	Botting (2010) Archae
TTX_1840	G4RLL3	69	?	T. tenax	?	?	viv; MS*	?	Botting (2010) Archae
		138	?	T. tenax	?	?	viv; MS*	?	Botting (2010) Archae
TTX_1876	G4RLP7	28	?	T. tenax	?	?	viv; MS*	?	Botting (2010) Archae
		39	?	T. tenax	?	?	viv; MS*	?	Botting (2010) Archae
TTX_1885	G4RLQ7	53	?	T. tenax	?	?	viv; MS*	?	Botting (2010) Archae
TTX_2059	G4RM77	33	?	T. tenax	?	?	viv; MS*	?	Botting (2010) Archae
TTX_2090	G4RMM6	41	?	T. tenax	?	?	viv; MS*	?	Botting (2010) Archae
		113	?	T. tenax	?	?	viv; MS*	?	Botting (2010) Archae
NAD(FAD)-DH	G4RNE7	221	?	T. tenax	?	?	viv; MS*	?	Botting (2010) Archae
DMI6/NTAB-like	G4RLA0	106	?	T. tenax	?	?	viv; MS*	?	Botting (2010) Archae
GINS15	C3NHF9	?	?	S. islandicus	aKMT	?	viv; MS	?	Chu (2012) J. Bact.
Evidence: viv: in vivo, vit: in vitro; AB: specific antibody, AB* pan-methyllysine anitbody, MS: mass spectrometry, MS*: high-throughput mass spectometry, ED: Edman degradation, RD, radioactive assay
